# Supplementary material for: Performance Characteristics of Next-Generation Sequencing for the Detection of Antimicrobial Resistance Determinants in Escherichia coli Genomes and Metagenomes
Source: mSystems. 2022 Jun 1;7(3):e00022-22. doi: 10.1128/msystems.00022-22 (PMC9238399; doi:10.1128/msystems.00022-22)
Supplement: DATA SET S1 [file msystems.00022-22-s0004.xlsx]

## Sheet: Sheet1
Antimcirobial resistance gene annotations	Alignment Tool	Resistance mechanism	Regulatory	Subsample (reads)
				10000	50000	100000	150000	200000	250000	300000	500000	1000000	5000000
AAC(3)-IIc	DIAMOND	antibiotic inactivation	NO	1	39	35	8	7	1	0	0	0	0
AAC(3)-IIe	DIAMOND	antibiotic inactivation	NO	28	64	76	93	97	100	100	100	100	100
AAC(6')-30/AAC(6')-Ib' fusion protein	DIAMOND	antibiotic inactivation	NO	2	0	0	0	0	0	0	0	0	0
AAC(6')-Ib-cr	DIAMOND	antibiotic inactivation	NO	23	73	85	93	99	100	100	100	100	100
aadA	DIAMOND	antibiotic inactivation	NO	3	13	4	0	2	0	0	0	0	0
aadA22	DIAMOND	antibiotic inactivation	NO	1	0	0	0	0	0	0	0	0	0
aadA23	DIAMOND	antibiotic inactivation	NO	24	70	38	6	1	1	0	0	0	0
aadA24	DIAMOND	antibiotic inactivation	NO	0	9	4	2	1	0	0	0	0	0
aadA25	DIAMOND	antibiotic inactivation	NO	0	0	0	1	0	0	0	0	0	0
acrB	DIAMOND	antibiotic efflux	NO	71	100	100	100	100	100	100	100	100	100
acrD	DIAMOND	antibiotic efflux	NO	58	100	100	100	100	100	100	100	100	100
AcrE	DIAMOND	antibiotic efflux	NO	36	99	100	100	100	100	100	100	100	100
AcrF	DIAMOND	antibiotic efflux	NO	75	100	100	100	100	100	100	100	100	100
AcrS	DIAMOND	antibiotic efflux	YES	23	93	100	100	100	100	100	100	100	100
ANT(3'')-IIa	DIAMOND	antibiotic inactivation	NO	12	60	93	100	99	100	100	100	100	100
APH(3'')-Ib	DIAMOND	antibiotic inactivation	NO	27	97	99	100	100	100	100	100	100	100
APH(6)-Id	DIAMOND	antibiotic inactivation	NO	26	94	100	100	100	100	100	100	100	100
bacA	DIAMOND	antibiotic target alteration	NO	32	96	100	100	100	100	100	100	100	100
baeR	DIAMOND	antibiotic efflux	YES	27	88	100	100	100	100	100	100	100	100
baeS	DIAMOND	antibiotic efflux	YES	39	100	100	100	100	100	100	100	100	100
catB3	DIAMOND	antibiotic inactivation	NO	21	70	71	84	99	100	100	100	100	100
catI	DIAMOND	antibiotic inactivation	NO	21	84	94	99	100	100	99	100	100	100
CfxA2	DIAMOND	antibiotic inactivation	NO	0	1	0	0	1	1	0	0	1	4
cpxA	DIAMOND	antibiotic efflux	YES	53	100	100	100	100	100	100	100	100	100
CRP	DIAMOND	antibiotic efflux	YES	36	98	100	100	100	100	100	100	100	100
CTX-M-10	DIAMOND	antibiotic inactivation	NO	0	2	0	0	0	0	0	0	0	0
CTX-M-101	DIAMOND	antibiotic inactivation	NO	2	6	1	0	0	0	0	0	0	0
CTX-M-103	DIAMOND	antibiotic inactivation	NO	1	7	6	0	0	0	0	0	0	0
CTX-M-107	DIAMOND	antibiotic inactivation	NO	1	2	0	0	0	0	0	0	0	0
CTX-M-108	DIAMOND	antibiotic inactivation	NO	0	3	0	0	0	0	0	0	0	0
CTX-M-109	DIAMOND	antibiotic inactivation	NO	2	2	1	0	0	0	0	0	0	0
CTX-M-114	DIAMOND	antibiotic inactivation	NO	0	3	2	0	1	0	0	0	0	0
CTX-M-117	DIAMOND	antibiotic inactivation	NO	0	2	1	1	0	0	0	0	0	0
CTX-M-123	DIAMOND	antibiotic inactivation	NO	2	4	0	3	1	0	0	0	0	0
CTX-M-132	DIAMOND	antibiotic inactivation	NO	0	4	1	0	0	0	0	0	0	0
CTX-M-137	DIAMOND	antibiotic inactivation	NO	0	1	2	0	0	0	0	0	0	0
CTX-M-139	DIAMOND	antibiotic inactivation	NO	1	10	7	3	2	1	0	0	0	0
CTX-M-142	DIAMOND	antibiotic inactivation	NO	0	7	2	3	3	2	0	0	0	0
CTX-M-15	DIAMOND	antibiotic inactivation	NO	2	20	67	88	91	96	100	100	100	100
CTX-M-156	DIAMOND	antibiotic inactivation	NO	1	13	3	1	1	1	0	0	0	0
CTX-M-157	DIAMOND	antibiotic inactivation	NO	4	12	10	4	2	1	0	0	0	0
CTX-M-162	DIAMOND	antibiotic inactivation	NO	0	1	0	0	0	0	0	0	0	0
CTX-M-163	DIAMOND	antibiotic inactivation	NO	1	2	2	1	0	0	0	0	0	0
CTX-M-164	DIAMOND	antibiotic inactivation	NO	1	7	3	0	0	0	0	0	0	0
CTX-M-166	DIAMOND	antibiotic inactivation	NO	3	11	2	3	1	1	0	0	0	0
CTX-M-22	DIAMOND	antibiotic inactivation	NO	1	1	4	0	1	0	0	0	0	0
CTX-M-28	DIAMOND	antibiotic inactivation	NO	0	4	4	0	0	1	0	0	0	0
CTX-M-3	DIAMOND	antibiotic inactivation	NO	1	5	1	1	2	0	0	0	0	0
CTX-M-30	DIAMOND	antibiotic inactivation	NO	0	1	1	0	0	0	0	0	0	0
CTX-M-33	DIAMOND	antibiotic inactivation	NO	1	8	3	1	2	0	0	0	0	0
CTX-M-34	DIAMOND	antibiotic inactivation	NO	1	3	0	0	0	0	0	0	0	0
CTX-M-36	DIAMOND	antibiotic inactivation	NO	0	1	0	0	0	0	0	0	0	0
CTX-M-52	DIAMOND	antibiotic inactivation	NO	1	0	0	0	0	0	0	0	0	0
CTX-M-53	DIAMOND	antibiotic inactivation	NO	1	1	0	0	0	0	0	0	0	0
CTX-M-54	DIAMOND	antibiotic inactivation	NO	1	0	0	0	0	0	0	0	0	0
CTX-M-55	DIAMOND	antibiotic inactivation	NO	0	5	2	0	0	0	0	0	0	0
CTX-M-60	DIAMOND	antibiotic inactivation	NO	0	1	0	0	0	0	0	0	0	0
CTX-M-62	DIAMOND	antibiotic inactivation	NO	0	2	0	1	1	0	0	0	0	0
CTX-M-64	DIAMOND	antibiotic inactivation	NO	1	1	1	0	0	0	0	0	0	0
CTX-M-66	DIAMOND	antibiotic inactivation	NO	0	2	1	0	0	0	0	0	0	0
CTX-M-69	DIAMOND	antibiotic inactivation	NO	0	1	0	0	0	0	0	0	0	0
CTX-M-71	DIAMOND	antibiotic inactivation	NO	1	2	0	1	0	0	0	0	0	0
CTX-M-72	DIAMOND	antibiotic inactivation	NO	0	1	1	0	0	0	0	0	0	0
CTX-M-79	DIAMOND	antibiotic inactivation	NO	2	0	0	0	0	0	0	0	0	0
CTX-M-80	DIAMOND	antibiotic inactivation	NO	1	0	0	0	0	0	0	0	0	0
CTX-M-82	DIAMOND	antibiotic inactivation	NO	2	4	3	2	0	0	0	0	0	0
CTX-M-88	DIAMOND	antibiotic inactivation	NO	0	4	3	1	0	0	0	0	0	0
dfrA1	DIAMOND	antibiotic target replacement	NO	17	90	100	100	100	100	100	100	100	100
emrA	DIAMOND	antibiotic efflux	NO	33	99	100	100	100	100	100	100	100	100
emrB	DIAMOND	antibiotic efflux	NO	47	97	97	100	100	100	100	100	100	100
emrK	DIAMOND	antibiotic efflux	NO	32	95	100	100	100	100	100	100	100	100
emrR	DIAMOND	antibiotic efflux	YES	23	86	100	100	100	100	100	100	100	100
emrY	DIAMOND	antibiotic efflux	NO	39	98	100	100	100	100	100	100	100	100
eptA	DIAMOND	antibiotic target alteration	NO	47	100	100	100	100	100	100	100	100	100
eptB	DIAMOND	antibiotic target alteration	NO	1	6	4	0	0	0	0	0	0	0
ErmB	DIAMOND	antibiotic target alteration	NO	0	0	0	0	0	0	1	0	1	2
Escherichia coli acrA	DIAMOND	antibiotic efflux	NO	41	98	100	100	100	100	100	100	100	100
Escherichia coli acrR with mutation conferring multidrug antibiotic resistance	DIAMOND	antibiotic efflux	YES	17	86	100	100	100	100	100	100	100	100
Escherichia coli ampC beta-lactamase	DIAMOND	antibiotic inactivation	NO	29	98	100	100	100	100	100	100	100	100
Escherichia coli ampC1 beta-lactamase	DIAMOND	antibiotic inactivation	NO	37	99	100	100	100	100	100	100	100	100
Escherichia coli ampH beta-lactamase	DIAMOND	antibiotic inactivation	NO	41	98	100	100	100	100	100	100	100	100
Escherichia coli cyaA with mutation conferring resistance to fosfomycin	DIAMOND	antibiotic target alteration	NO	5	72	95	100	100	100	100	100	100	100
Escherichia coli EF-Tu mutants conferring resistance to Pulvomycin	DIAMOND	antibiotic target alteration	NO	21	93	100	100	100	100	100	100	100	100
Escherichia coli emrE	DIAMOND	antibiotic efflux	NO	8	49	83	99	97	99	100	100	100	100
Escherichia coli GlpT with mutation conferring resistance to fosfomycin	DIAMOND	antibiotic target alteration	NO	2	39	66	89	96	100	99	100	100	100
Escherichia coli gyrA conferring resistance to fluoroquinolones	DIAMOND	antibiotic target alteration	NO	9	60	89	99	100	100	100	100	100	100
Escherichia coli marR mutant conferring antibiotic resistance	DIAMOND	antibiotic efflux	YES	15	74	97	100	100	100	100	100	100	100
Escherichia coli mdfA	DIAMOND	antibiotic efflux	NO	24	89	100	100	100	100	100	100	100	100
Escherichia coli parC conferring resistance to fluoroquinolones	DIAMOND	antibiotic target alteration	NO	12	60	98	99	100	100	100	100	100	100
Escherichia coli soxR with mutation conferring antibiotic resistance	DIAMOND	antibiotic efflux	YES	16	96	99	100	100	100	100	100	100	100
Escherichia coli soxS with mutation conferring antibiotic resistance	DIAMOND	reduced permeability to antibiotic	YES	11	73	97	100	100	100	100	100	100	100
evgA	DIAMOND	antibiotic efflux	YES	15	81	99	100	100	100	100	100	100	100
evgS	DIAMOND	antibiotic efflux	YES	62	100	100	100	100	100	100	100	100	100
gadW	DIAMOND	antibiotic efflux	YES	13	58	90	99	100	100	100	100	100	100
gadX	DIAMOND	antibiotic efflux	YES	7	33	60	88	97	100	99	100	100	100
Haemophilus influenzae PBP3 conferring resistance to beta-lactam antibiotics	DIAMOND	antibiotic target alteration	NO	0	2	37	76	96	100	100	100	100	100
H-NS	DIAMOND	antibiotic efflux	YES	13	67	83	87	91	99	100	100	100	100
kdpE	DIAMOND	antibiotic efflux	YES	21	86	100	100	100	100	100	100	100	100
Klebsiella pneumoniae KpnE	DIAMOND	antibiotic efflux	NO	4	18	57	77	89	96	97	100	100	100
Klebsiella pneumoniae KpnF	DIAMOND	antibiotic efflux	NO	1	26	66	77	89	98	97	100	100	100
Klebsiella pneumoniae KpnH	DIAMOND	antibiotic efflux	NO	0	5	19	16	1	1	1	0	0	0
marA	DIAMOND	antibiotic efflux; reduced permeability to antibiotic	YES	7	61	92	97	100	100	100	100	100	100
mdtA	DIAMOND	antibiotic efflux	NO	31	100	100	100	100	100	100	100	100	100
mdtB	DIAMOND	antibiotic efflux	NO	62	100	100	100	100	100	100	100	100	100
mdtC	DIAMOND	antibiotic efflux	NO	64	100	100	100	100	100	100	100	100	100
mdtE	DIAMOND	antibiotic efflux	NO	32	100	100	100	100	100	100	100	100	100
mdtF	DIAMOND	antibiotic efflux	NO	74	100	99	100	100	100	100	100	100	100
mdtG	DIAMOND	antibiotic efflux	NO	23	95	100	100	100	100	100	100	100	100
mdtH	DIAMOND	antibiotic efflux	NO	39	99	100	100	100	100	100	100	100	100
mdtN	DIAMOND	antibiotic efflux	NO	38	100	100	100	100	100	100	100	100	100
mdtO	DIAMOND	antibiotic efflux	NO	59	100	100	100	100	100	100	100	100	100
mdtP	DIAMOND	antibiotic efflux	NO	45	100	100	100	100	100	100	100	100	100
msbA	DIAMOND	antibiotic efflux	NO	52	98	100	100	100	100	100	100	100	100
OmpA	DIAMOND	reduced permeability to antibiotic	NO	9	13	10	7	1	1	0	0	0	0
OXA-1	DIAMOND	antibiotic inactivation	NO	5	45	70	94	98	99	100	100	100	100
OXA-140	DIAMOND	antibiotic inactivation	NO	6	16	18	5	1	0	0	0	0	0
OXA-224	DIAMOND	antibiotic inactivation	NO	2	1	0	0	0	0	0	0	0	0
OXA-31	DIAMOND	antibiotic inactivation	NO	3	5	2	0	0	0	0	0	0	0
OXA-320	DIAMOND	antibiotic inactivation	NO	6	43	38	12	6	4	0	0	0	0
OXA-33	DIAMOND	antibiotic inactivation	NO	1	0	0	0	0	0	0	0	0	0
PmrF	DIAMOND	antibiotic target alteration	NO	27	93	100	100	100	100	100	100	100	100
rsmA	DIAMOND	antibiotic efflux	YES	6	32	71	85	98	99	100	100	100	100
SAT-2	DIAMOND	antibiotic inactivation	NO	19	90	100	100	100	100	100	100	100	100
sul2	DIAMOND	antibiotic target replacement	NO	28	99	100	100	100	100	100	100	100	100
TEM-1	DIAMOND	antibiotic inactivation	NO	0	14	56	78	96	98	100	100	100	100
TEM-10	DIAMOND	antibiotic inactivation	NO	0	2	1	0	0	0	0	0	0	0
TEM-104	DIAMOND	antibiotic inactivation	NO	0	0	2	3	0	0	0	0	0	0
TEM-107	DIAMOND	antibiotic inactivation	NO	0	0	1	0	0	0	0	0	0	0
TEM-110	DIAMOND	antibiotic inactivation	NO	3	1	0	0	0	0	0	0	0	0
TEM-111	DIAMOND	antibiotic inactivation	NO	0	1	0	0	0	0	0	0	0	0
TEM-115	DIAMOND	antibiotic inactivation	NO	0	4	1	1	0	0	0	0	0	0
TEM-117	DIAMOND	antibiotic inactivation	NO	0	1	0	0	0	0	0	0	0	0
TEM-120	DIAMOND	antibiotic inactivation	NO	1	0	0	0	0	0	0	0	0	0
TEM-122	DIAMOND	antibiotic inactivation	NO	1	1	0	0	0	0	0	0	0	0
TEM-126	DIAMOND	antibiotic inactivation	NO	0	6	1	0	0	0	0	0	0	0
TEM-128	DIAMOND	antibiotic inactivation	NO	0	1	1	0	0	0	0	0	0	0
TEM-136	DIAMOND	antibiotic inactivation	NO	2	1	0	0	0	0	0	0	0	0
TEM-137	DIAMOND	antibiotic inactivation	NO	0	1	0	0	0	0	0	0	0	0
TEM-141	DIAMOND	antibiotic inactivation	NO	1	4	2	3	0	0	0	0	0	0
TEM-143	DIAMOND	antibiotic inactivation	NO	0	0	1	1	0	0	0	0	0	0
TEM-144	DIAMOND	antibiotic inactivation	NO	0	1	0	0	0	0	0	0	0	0
TEM-146	DIAMOND	antibiotic inactivation	NO	1	0	2	1	0	0	0	0	0	0
TEM-150	DIAMOND	antibiotic inactivation	NO	0	0	0	1	0	0	0	0	0	0
TEM-156	DIAMOND	antibiotic inactivation	NO	0	2	3	0	1	0	0	0	0	0
TEM-160	DIAMOND	antibiotic inactivation	NO	0	2	2	2	1	0	0	0	0	0
TEM-162	DIAMOND	antibiotic inactivation	NO	1	0	0	0	0	0	0	0	0	0
TEM-163	DIAMOND	antibiotic inactivation	NO	0	1	3	0	0	0	0	0	0	0
TEM-168	DIAMOND	antibiotic inactivation	NO	0	1	1	0	0	0	0	0	0	0
TEM-169	DIAMOND	antibiotic inactivation	NO	0	1	0	0	0	0	0	0	0	0
TEM-17	DIAMOND	antibiotic inactivation	NO	0	0	1	1	0	0	0	0	0	0
TEM-176	DIAMOND	antibiotic inactivation	NO	0	1	1	0	0	0	0	0	0	0
TEM-181	DIAMOND	antibiotic inactivation	NO	5	19	12	5	1	1	0	0	0	0
TEM-186	DIAMOND	antibiotic inactivation	NO	4	13	2	1	0	0	0	0	0	0
TEM-19	DIAMOND	antibiotic inactivation	NO	0	1	3	0	0	0	0	0	0	0
TEM-191	DIAMOND	antibiotic inactivation	NO	0	1	0	0	0	0	0	0	0	0
TEM-192	DIAMOND	antibiotic inactivation	NO	0	1	0	0	0	0	0	0	0	0
TEM-193	DIAMOND	antibiotic inactivation	NO	0	4	0	1	0	0	0	0	0	0
TEM-194	DIAMOND	antibiotic inactivation	NO	1	1	3	0	1	0	0	0	0	0
TEM-196	DIAMOND	antibiotic inactivation	NO	0	1	2	0	0	0	0	0	0	0
TEM-198	DIAMOND	antibiotic inactivation	NO	0	1	0	0	0	0	0	0	0	0
TEM-2	DIAMOND	antibiotic inactivation	NO	0	3	0	0	0	0	0	0	0	0
TEM-20	DIAMOND	antibiotic inactivation	NO	0	0	0	1	0	0	0	0	0	0
TEM-201	DIAMOND	antibiotic inactivation	NO	1	1	0	0	0	0	0	0	0	0
TEM-206	DIAMOND	antibiotic inactivation	NO	0	4	2	2	1	1	0	0	0	0
TEM-207	DIAMOND	antibiotic inactivation	NO	0	2	2	1	0	0	0	0	0	0
TEM-208	DIAMOND	antibiotic inactivation	NO	0	2	1	1	0	0	0	0	0	0
TEM-209	DIAMOND	antibiotic inactivation	NO	0	3	2	0	0	0	0	0	0	0
TEM-213	DIAMOND	antibiotic inactivation	NO	1	1	0	0	0	0	0	0	0	0
TEM-214	DIAMOND	antibiotic inactivation	NO	0	2	0	0	0	0	0	0	0	0
TEM-215	DIAMOND	antibiotic inactivation	NO	0	4	1	0	0	0	0	0	0	0
TEM-216	DIAMOND	antibiotic inactivation	NO	0	1	0	0	1	0	0	0	0	0
TEM-217	DIAMOND	antibiotic inactivation	NO	0	2	2	1	0	0	0	0	0	0
TEM-219	DIAMOND	antibiotic inactivation	NO	0	1	0	3	0	1	0	0	0	0
TEM-220	DIAMOND	antibiotic inactivation	NO	0	1	0	0	0	0	0	0	0	0
TEM-28	DIAMOND	antibiotic inactivation	NO	1	3	1	2	0	0	0	0	0	0
TEM-29	DIAMOND	antibiotic inactivation	NO	0	1	3	0	0	0	0	0	0	0
TEM-30	DIAMOND	antibiotic inactivation	NO	1	3	0	0	0	0	0	0	0	0
TEM-33	DIAMOND	antibiotic inactivation	NO	0	1	3	1	0	0	0	0	0	0
TEM-40	DIAMOND	antibiotic inactivation	NO	0	2	3	1	0	0	0	0	0	0
TEM-42	DIAMOND	antibiotic inactivation	NO	1	2	1	0	0	0	0	0	0	0
TEM-48	DIAMOND	antibiotic inactivation	NO	0	1	1	0	0	0	0	0	0	0
TEM-49	DIAMOND	antibiotic inactivation	NO	0	1	1	0	0	0	0	0	0	0
TEM-54	DIAMOND	antibiotic inactivation	NO	0	0	1	0	0	0	0	0	0	0
TEM-55	DIAMOND	antibiotic inactivation	NO	0	2	1	1	0	0	0	0	0	0
TEM-57	DIAMOND	antibiotic inactivation	NO	1	1	2	0	0	0	0	0	0	0
TEM-63	DIAMOND	antibiotic inactivation	NO	0	1	0	0	0	0	0	0	0	0
TEM-68	DIAMOND	antibiotic inactivation	NO	2	0	0	0	0	0	0	0	0	0
TEM-70	DIAMOND	antibiotic inactivation	NO	1	2	0	0	0	0	0	0	0	0
TEM-73	DIAMOND	antibiotic inactivation	NO	1	0	0	0	0	0	0	0	0	0
TEM-76	DIAMOND	antibiotic inactivation	NO	0	0	1	0	0	0	0	0	0	0
TEM-79	DIAMOND	antibiotic inactivation	NO	1	2	0	0	0	0	0	0	0	0
TEM-81	DIAMOND	antibiotic inactivation	NO	0	1	1	0	0	0	0	0	0	0
TEM-84	DIAMOND	antibiotic inactivation	NO	0	4	5	1	0	0	0	0	0	0
TEM-90	DIAMOND	antibiotic inactivation	NO	1	2	0	0	0	0	0	0	0	0
TEM-93	DIAMOND	antibiotic inactivation	NO	0	0	0	1	0	0	0	0	0	0
TEM-96	DIAMOND	antibiotic inactivation	NO	0	2	0	0	0	0	0	0	0	0
tet(A)	DIAMOND	antibiotic efflux	NO	46	88	91	99	100	100	100	100	100	100
tet(C)	DIAMOND	antibiotic efflux	NO	0	5	11	4	0	0	0	0	0	0
tet(D)	DIAMOND	antibiotic efflux	NO	34	98	100	100	100	100	100	100	100	100
tetQ	DIAMOND	antibiotic target protection	NO	0	0	0	0	0	0	0	0	3	9
TolC	DIAMOND	antibiotic efflux	NO	37	100	100	100	100	100	100	100	100	100
ugd	DIAMOND	antibiotic target alteration	NO	33	92	100	100	100	100	100	100	100	100
YojI	DIAMOND	antibiotic efflux	NO	33	100	100	100	100	100	100	100	100	100
AAC(2')-Ic	BLAST	antibiotic inactivation	NO	2	5	1	0	0	0	0	0	0	0
AAC(3)-Ib/AAC(6')-Ib''	BLAST	antibiotic inactivation	NO	0	1	1	0	0	0	0	0	0	0
AAC(3)-IIc	BLAST	antibiotic inactivation	NO	1	39	35	8	7	1	0	0	0	0
AAC(3)-IIe	BLAST	antibiotic inactivation	NO	28	64	76	93	97	100	100	100	100	100
AAC(3)-IIIa	BLAST	antibiotic inactivation	NO	0	0	0	0	0	0	0	0	1	3
AAC(3)-IV	BLAST	antibiotic inactivation	NO	0	3	3	0	1	0	0	0	0	0
AAC(3)-VIIa	BLAST	antibiotic inactivation	NO	0	14	16	6	1	2	0	0	0	0
AAC(6')-31	BLAST	antibiotic inactivation	NO	1	4	0	0	0	0	0	0	0	0
AAC(6')-Iaf	BLAST	antibiotic inactivation	NO	0	0	1	1	1	0	0	0	0	0
AAC(6')-Iai	BLAST	antibiotic inactivation	NO	0	0	0	1	0	0	0	0	0	0
AAC(6')-Ib11	BLAST	antibiotic inactivation	NO	0	1	1	0	0	0	0	0	0	0
AAC(6')-Ib7	BLAST	antibiotic inactivation	NO	2	1	0	0	0	0	0	0	0	0
AAC(6')-Ib-cr	BLAST	antibiotic inactivation	NO	22	73	85	93	99	100	100	100	100	100
AAC(6')-IIb	BLAST	antibiotic inactivation	NO	1	1	0	0	0	0	0	0	0	0
AAC(6')-Iq	BLAST	antibiotic inactivation	NO	0	1	0	0	0	0	0	0	0	0
aacA43	BLAST	antibiotic inactivation	NO	1	2	0	0	0	0	0	0	0	0
aadA12	BLAST	antibiotic inactivation	NO	0	1	0	0	0	0	0	0	0	0
aadA13	BLAST	antibiotic inactivation	NO	1	0	0	0	0	0	0	0	0	0
aadA15	BLAST	antibiotic inactivation	NO	2	2	1	0	1	0	0	0	0	0
aadA21	BLAST	antibiotic inactivation	NO	2	0	1	0	0	0	0	0	0	0
aadA22	BLAST	antibiotic inactivation	NO	14	11	1	1	0	0	0	0	0	0
aadA23	BLAST	antibiotic inactivation	NO	6	38	18	4	1	0	0	0	0	0
aadA24	BLAST	antibiotic inactivation	NO	2	6	2	2	0	0	0	0	0	0
aadA25	BLAST	antibiotic inactivation	NO	0	0	0	1	0	0	0	0	0	0
abcA	BLAST	antibiotic efflux	NO	5	17	8	4	0	0	0	0	0	0
abeM	BLAST	antibiotic efflux	NO	1	0	0	0	0	0	0	0	0	0
acrB	BLAST	antibiotic efflux	NO	71	100	100	100	100	100	100	100	100	100
acrD	BLAST	antibiotic efflux	NO	57	100	100	100	100	100	100	100	100	100
AcrE	BLAST	antibiotic efflux	NO	35	99	100	100	100	100	100	100	100	100
AcrF	BLAST	antibiotic efflux	NO	75	100	100	100	100	100	100	100	100	100
AcrS	BLAST	antibiotic efflux	YES	23	93	100	100	100	100	100	100	100	100
ACT-38	BLAST	antibiotic inactivation	NO	0	0	1	0	0	0	0	0	0	0
adeF	BLAST	antibiotic efflux	NO	0	1	1	0	0	0	0	0	0	0
adeG	BLAST	antibiotic efflux	NO	0	1	1	0	0	0	1	0	0	0
adeH	BLAST	antibiotic efflux	NO	0	1	0	0	0	0	0	0	0	0
ANT(3'')-IIa	BLAST	antibiotic inactivation	NO	15	85	99	100	100	100	100	100	100	100
ANT(3'')-Ii-AAC(6')-IId fusion protein	BLAST	antibiotic inactivation	NO	1	0	0	0	0	0	0	0	0	0
ANT(4')-Ia	BLAST	antibiotic inactivation	NO	0	0	0	1	0	0	0	0	0	0
APH(2'')-If	BLAST	antibiotic inactivation	NO	1	0	0	0	0	0	0	0	0	0
APH(3'')-Ib	BLAST	antibiotic inactivation	NO	26	97	99	100	100	100	100	100	100	100
APH(3')-Vb	BLAST	antibiotic inactivation	NO	0	3	0	1	1	0	0	0	0	0
APH(6)-Ia	BLAST	antibiotic inactivation	NO	0	0	1	0	0	0	0	0	0	0
APH(6)-Ic	BLAST	antibiotic inactivation	NO	0	1	0	1	0	0	0	0	0	0
APH(6)-Id	BLAST	antibiotic inactivation	NO	26	94	100	100	100	100	100	100	100	100
aphA15	BLAST	antibiotic inactivation	NO	0	0	1	0	0	0	0	0	0	4
apmA	BLAST	antibiotic inactivation	NO	2	11	8	3	1	1	0	0	0	0
ArnT	BLAST	antibiotic target alteration	NO	1	3	1	0	0	0	0	0	0	0
arr-8	BLAST	antibiotic inactivation	NO	0	0	0	1	0	0	1	0	3	2
AST-1	BLAST	antibiotic inactivation	NO	0	0	0	1	0	0	0	0	0	0
bacA	BLAST	antibiotic target alteration	NO	31	96	100	100	100	100	100	100	100	100
Bacillus subtilis mprF	BLAST	antibiotic target alteration	NO	0	3	2	1	1	0	0	0	0	0
baeR	BLAST	antibiotic efflux	YES	27	88	100	100	100	100	100	100	100	100
baeS	BLAST	antibiotic efflux	YES	38	100	100	100	100	100	100	100	100	100
BCL-1	BLAST	antibiotic inactivation	NO	1	7	2	1	0	1	0	0	0	0
bcr-1	BLAST	antibiotic efflux	NO	0	6	5	1	3	0	0	0	0	0
Bifidobacterium bifidum ileS conferring resistance to mupirocin	BLAST	antibiotic target alteration	NO	1	1	3	0	1	1	0	1	0	1
Bla2	BLAST	antibiotic inactivation	NO	0	0	0	1	0	0	0	0	0	0
BRP(MBL)	BLAST	antibiotic inactivation	NO	1	1	1	0	0	0	0	0	0	0
Brucella suis mprF	BLAST	antibiotic target alteration	NO	0	2	2	1	1	0	0	0	0	0
BUT-1	BLAST	antibiotic inactivation	NO	0	2	5	3	0	2	0	0	0	0
CARB-18	BLAST	antibiotic inactivation	NO	1	3	1	0	0	1	0	0	0	0
CARB-21	BLAST	antibiotic inactivation	NO	10	17	1	3	21	55	55	72	73	95
CARB-22	BLAST	antibiotic inactivation	NO	1	0	0	0	0	0	0	0	0	0
CARB-23	BLAST	antibiotic inactivation	NO	2	2	1	0	3	10	11	42	94	100
catB3	BLAST	antibiotic inactivation	NO	20	71	71	84	99	100	100	100	100	100
catB9	BLAST	antibiotic inactivation	NO	0	2	0	1	0	0	0	0	0	0
catI	BLAST	antibiotic inactivation	NO	16	70	92	99	100	100	100	100	100	100
CAU-1	BLAST	antibiotic inactivation	NO	1	0	0	0	0	0	0	0	0	0
CblA-1	BLAST	antibiotic inactivation	NO	0	0	0	0	1	0	0	0	0	0
CBP-1	BLAST	antibiotic inactivation	NO	0	2	0	0	0	0	0	0	0	0
CcrA	BLAST	antibiotic inactivation	NO	0	1	0	0	0	0	0	0	0	0
ceoB	BLAST	antibiotic efflux	NO	0	1	1	0	0	0	0	0	0	0
CepS	BLAST	antibiotic inactivation	NO	0	0	1	1	1	0	0	0	0	0
CfxA3	BLAST	antibiotic inactivation	NO	0	1	0	0	1	1	0	0	1	3
CfxA4	BLAST	antibiotic inactivation	NO	0	0	0	0	0	0	0	0	0	1
chrB	BLAST	antibiotic target alteration	NO	2	56	28	12	2	1	0	0	0	0
cmx	BLAST	antibiotic efflux	NO	1	2	0	0	0	0	0	0	0	0
CMY-132	BLAST	antibiotic inactivation	NO	0	0	4	2	0	0	0	0	0	0
CMY-136	BLAST	antibiotic inactivation	NO	0	4	8	1	0	0	0	0	0	0
Corynebacterium striatum tetA	BLAST	antibiotic efflux	NO	0	0	0	1	0	0	0	0	0	0
cpxA	BLAST	antibiotic efflux	YES	52	100	100	100	100	100	100	100	100	100
CRP	BLAST	antibiotic efflux	YES	36	98	100	100	100	100	100	100	100	100
CTX-M-10	BLAST	antibiotic inactivation	NO	0	1	0	0	0	0	0	0	0	0
CTX-M-107	BLAST	antibiotic inactivation	NO	1	9	2	0	0	0	0	0	0	0
CTX-M-108	BLAST	antibiotic inactivation	NO	5	8	0	0	0	0	0	0	0	0
CTX-M-109	BLAST	antibiotic inactivation	NO	3	5	2	0	0	0	0	0	0	0
CTX-M-116	BLAST	antibiotic inactivation	NO	1	0	0	0	0	0	0	0	0	0
CTX-M-117	BLAST	antibiotic inactivation	NO	3	30	14	1	0	0	0	0	0	0
CTX-M-12	BLAST	antibiotic inactivation	NO	0	1	0	0	0	0	0	0	0	0
CTX-M-123	BLAST	antibiotic inactivation	NO	4	3	1	2	0	0	0	0	0	0
CTX-M-132	BLAST	antibiotic inactivation	NO	0	1	0	0	0	0	0	0	0	0
CTX-M-139	BLAST	antibiotic inactivation	NO	0	2	0	1	0	0	0	0	0	0
CTX-M-142	BLAST	antibiotic inactivation	NO	2	7	4	3	3	0	0	0	0	0
CTX-M-144	BLAST	antibiotic inactivation	NO	1	6	3	1	2	0	0	0	0	0
CTX-M-15	BLAST	antibiotic inactivation	NO	0	11	60	80	90	97	100	100	100	100
CTX-M-151	BLAST	antibiotic inactivation	NO	0	1	0	0	0	0	0	0	0	0
CTX-M-155	BLAST	antibiotic inactivation	NO	0	1	0	0	0	0	0	0	0	0
CTX-M-156	BLAST	antibiotic inactivation	NO	0	1	1	0	0	0	0	0	0	0
CTX-M-157	BLAST	antibiotic inactivation	NO	2	5	3	1	1	1	0	0	0	0
CTX-M-162	BLAST	antibiotic inactivation	NO	0	0	1	0	0	0	0	0	0	0
CTX-M-163	BLAST	antibiotic inactivation	NO	2	27	16	14	4	3	0	0	0	0
CTX-M-166	BLAST	antibiotic inactivation	NO	0	1	1	0	0	0	0	0	0	0
CTX-M-22	BLAST	antibiotic inactivation	NO	0	2	2	0	1	0	0	0	0	0
CTX-M-23	BLAST	antibiotic inactivation	NO	1	8	0	4	1	1	0	0	0	0
CTX-M-26	BLAST	antibiotic inactivation	NO	0	2	1	0	0	0	0	0	0	0
CTX-M-28	BLAST	antibiotic inactivation	NO	0	1	2	1	1	0	0	0	0	0
CTX-M-3	BLAST	antibiotic inactivation	NO	0	2	1	0	0	0	0	0	0	0
CTX-M-33	BLAST	antibiotic inactivation	NO	2	5	2	1	0	0	0	0	0	0
CTX-M-34	BLAST	antibiotic inactivation	NO	1	2	0	0	0	0	0	0	0	0
CTX-M-36	BLAST	antibiotic inactivation	NO	0	1	0	0	0	0	0	0	0	0
CTX-M-41	BLAST	antibiotic inactivation	NO	1	2	3	2	0	0	0	0	0	0
CTX-M-42	BLAST	antibiotic inactivation	NO	2	4	4	2	2	0	0	0	0	0
CTX-M-52	BLAST	antibiotic inactivation	NO	2	2	1	0	0	0	0	0	0	0
CTX-M-58	BLAST	antibiotic inactivation	NO	0	1	0	0	0	0	0	0	0	0
CTX-M-62	BLAST	antibiotic inactivation	NO	1	7	11	1	1	1	0	0	0	0
CTX-M-69	BLAST	antibiotic inactivation	NO	1	5	1	1	1	0	0	0	0	0
CTX-M-71	BLAST	antibiotic inactivation	NO	1	0	0	0	0	0	0	0	0	0
CTX-M-79	BLAST	antibiotic inactivation	NO	0	1	0	0	0	0	0	0	0	0
CTX-M-88	BLAST	antibiotic inactivation	NO	0	5	2	1	1	0	0	0	0	0
CTX-M-96	BLAST	antibiotic inactivation	NO	1	1	0	0	0	0	0	0	0	0
dfrA1	BLAST	antibiotic target replacement	NO	17	90	100	100	100	100	100	100	100	100
dfrA10	BLAST	antibiotic target replacement	NO	0	0	1	0	0	0	0	0	0	0
dfrA8	BLAST	antibiotic target replacement	NO	0	0	1	0	0	0	0	0	0	0
dfrE	BLAST	antibiotic target replacement	NO	0	0	1	0	0	0	0	0	0	0
dfrK	BLAST	antibiotic target replacement	NO	0	0	1	0	0	0	0	0	0	0
emrA	BLAST	antibiotic efflux	NO	33	99	100	100	100	100	100	100	100	100
emrB	BLAST	antibiotic efflux	NO	20	82	91	95	100	99	99	100	100	100
emrK	BLAST	antibiotic efflux	NO	36	95	100	100	100	100	100	100	100	100
emrR	BLAST	antibiotic efflux	YES	23	86	100	100	100	100	100	100	100	100
emrY	BLAST	antibiotic efflux	NO	39	98	100	100	100	100	100	100	100	100
eptA	BLAST	antibiotic target alteration	NO	47	100	100	100	100	100	100	100	100	100
eptB	BLAST	antibiotic target alteration	NO	1	6	4	0	0	0	0	0	0	0
EreA2	BLAST	antibiotic inactivation	NO	0	0	0	0	0	0	0	0	0	1
erm(32)	BLAST	antibiotic target alteration	NO	5	2	0	0	0	0	0	0	0	0
ErmB	BLAST	antibiotic target alteration	NO	0	0	0	0	0	0	1	0	1	2
ErmW	BLAST	antibiotic target alteration	NO	2	1	1	1	0	0	0	0	0	0
ErmX	BLAST	antibiotic target alteration	NO	8	16	13	3	3	1	0	0	0	0
ermZ	BLAST	antibiotic target alteration	NO	0	0	0	0	0	1	0	0	0	0
Escherichia coli acrA	BLAST	antibiotic efflux	NO	41	98	100	100	100	100	100	100	100	100
Escherichia coli acrR with mutation conferring multidrug antibiotic resistance	BLAST	antibiotic efflux	YES	17	86	100	100	100	100	100	100	100	100
Escherichia coli ampC beta-lactamase	BLAST	antibiotic inactivation	NO	28	95	92	98	100	100	100	100	100	100
Escherichia coli ampC1 beta-lactamase	BLAST	antibiotic inactivation	NO	36	99	100	100	100	100	100	100	100	100
Escherichia coli ampH beta-lactamase	BLAST	antibiotic inactivation	NO	40	98	100	100	100	100	100	100	100	100
Escherichia coli cyaA with mutation conferring resistance to fosfomycin	BLAST	antibiotic target alteration	NO	5	72	94	100	100	100	100	100	100	100
Escherichia coli EF-Tu mutants conferring resistance to Pulvomycin	BLAST	antibiotic target alteration	NO	21	93	100	100	100	100	100	100	100	100
Escherichia coli emrE	BLAST	antibiotic efflux	NO	8	49	83	99	97	99	100	100	100	100
Escherichia coli GlpT with mutation conferring resistance to fosfomycin	BLAST	antibiotic target alteration	NO	2	39	66	89	96	100	99	100	100	100
Escherichia coli gyrA conferring resistance to fluoroquinolones	BLAST	antibiotic target alteration	NO	9	59	88	99	100	100	100	100	100	100
Escherichia coli marR mutant conferring antibiotic resistance	BLAST	antibiotic efflux	YES	15	74	97	100	100	100	100	100	100	100
Escherichia coli mdfA	BLAST	antibiotic efflux	NO	24	89	100	100	100	100	100	100	100	100
Escherichia coli parC conferring resistance to fluoroquinolones	BLAST	antibiotic target alteration	NO	12	60	98	99	100	100	100	100	100	100
Escherichia coli soxR with mutation conferring antibiotic resistance	BLAST	antibiotic efflux	YES	16	96	99	100	100	100	100	100	100	100
Escherichia coli soxS with mutation conferring antibiotic resistance	BLAST	reduced permeability to antibiotic	YES	11	73	97	100	100	100	100	100	100	100
evgA	BLAST	antibiotic efflux	YES	15	81	99	100	100	100	100	100	100	100
evgS	BLAST	antibiotic efflux	YES	62	100	100	100	100	100	100	100	100	100
FAR-1	BLAST	antibiotic inactivation	NO	0	1	0	0	0	0	0	0	0	0
farB	BLAST	antibiotic efflux	NO	0	0	1	1	0	0	0	0	0	0
fexA	BLAST	antibiotic efflux	NO	4	7	9	1	1	1	0	0	0	0
FomB	BLAST	antibiotic inactivation	NO	0	1	0	0	0	0	0	0	0	0
FPH-1	BLAST	antibiotic inactivation	NO	1	5	2	2	1	0	0	0	0	4
FRI-1	BLAST	antibiotic inactivation	NO	4	19	3	1	0	1	0	0	0	0
FRI-3	BLAST	antibiotic inactivation	NO	0	2	0	2	0	0	0	0	0	0
fusD	BLAST	antibiotic target protection	NO	1	0	0	0	0	0	0	0	0	0
gadW	BLAST	antibiotic efflux	YES	13	58	91	99	100	100	100	100	100	100
gadX	BLAST	antibiotic efflux	YES	8	34	64	91	97	100	99	100	100	100
Haemophilus influenzae PBP3 conferring resistance to beta-lactam antibiotics	BLAST	antibiotic target alteration	NO	0	2	38	78	96	100	100	100	100	100
HERA-1	BLAST	antibiotic inactivation	NO	0	0	0	0	0	0	1	0	0	0
HMB-1	BLAST	antibiotic inactivation	NO	0	0	0	0	0	0	0	0	0	1
H-NS	BLAST	antibiotic efflux	YES	13	66	83	87	91	99	100	100	100	100
ICR-Mo	BLAST	antibiotic target alteration	NO	0	0	0	0	1	1	0	0	0	0
IMP-38	BLAST	antibiotic inactivation	NO	0	1	0	0	0	0	0	0	0	0
iri	BLAST	antibiotic inactivation	NO	5	23	14	8	7	0	0	0	0	0
kdpE	BLAST	antibiotic efflux	YES	20	86	100	100	100	100	100	100	100	100
Klebsiella pneumoniae KpnE	BLAST	antibiotic efflux	NO	4	21	57	77	89	96	97	100	100	100
Klebsiella pneumoniae KpnF	BLAST	antibiotic efflux	NO	1	25	64	77	89	98	97	100	100	100
Klebsiella pneumoniae KpnH	BLAST	antibiotic efflux	NO	28	83	59	28	2	2	1	0	0	1
Klebsiella pneumoniae OmpK37	BLAST	reduced permeability to antibiotic	NO	0	20	12	10	7	4	2	1	0	0
Laribacter hongkongensis ampC beta-lactamase	BLAST	antibiotic inactivation	NO	1	3	3	1	0	0	0	0	0	0
LEN-26	BLAST	antibiotic inactivation	NO	0	4	4	2	1	1	0	0	0	0
LEN-34	BLAST	antibiotic inactivation	NO	0	1	0	0	0	0	0	0	0	0
LEN-35	BLAST	antibiotic inactivation	NO	0	0	2	0	0	0	0	0	0	0
LEN-38	BLAST	antibiotic inactivation	NO	0	0	1	0	0	0	0	0	0	0
LEN-4	BLAST	antibiotic inactivation	NO	1	0	0	0	0	0	0	0	0	0
LEN-41	BLAST	antibiotic inactivation	NO	0	2	0	0	0	1	0	0	0	0
LEN-43	BLAST	antibiotic inactivation	NO	0	2	3	1	0	0	0	0	0	0
LMB-1	BLAST	antibiotic inactivation	NO	0	0	0	0	0	0	1	0	1	5
lmrB	BLAST	antibiotic efflux	NO	1	9	9	5	2	0	1	0	0	0
lmrC	BLAST	antibiotic target protection	NO	1	13	11	7	3	0	2	0	0	0
lnuF	BLAST	antibiotic inactivation	NO	3	15	5	8	1	0	0	0	0	0
LpeA	BLAST	antibiotic efflux	NO	0	0	1	0	0	0	0	0	0	0
LpeB	BLAST	antibiotic efflux	NO	0	0	1	0	0	0	0	0	0	0
LptD	BLAST	antibiotic efflux	NO	0	1	1	0	0	0	0	0	0	0
LRA-3	BLAST	antibiotic inactivation	NO	1	0	0	0	0	0	0	0	0	0
LRA-7	BLAST	antibiotic inactivation	NO	0	1	0	0	1	0	0	0	0	0
marA	BLAST	reduced permeability to antibiotic	YES	7	61	92	97	100	100	100	100	100	100
MCR-4.1	BLAST	antibiotic target alteration	NO	0	2	1	0	0	0	0	0	0	0
MCR-4.5	BLAST	antibiotic target alteration	NO	0	1	0	0	0	0	0	0	0	0
MCR-5.1	BLAST	antibiotic target alteration	NO	0	1	0	0	0	0	0	0	0	0
MCR-5.2	BLAST	antibiotic target alteration	NO	1	4	3	2	0	0	0	0	0	0
MCR-7.1	BLAST	antibiotic target alteration	NO	2	10	4	2	0	0	0	0	0	0
mdsB	BLAST	antibiotic efflux	NO	5	11	7	0	1	0	0	0	0	0
mdtA	BLAST	antibiotic efflux	NO	31	100	100	100	100	100	100	100	100	100
mdtB	BLAST	antibiotic efflux	NO	61	100	100	100	100	100	100	100	100	100
mdtC	BLAST	antibiotic efflux	NO	63	100	100	100	100	100	100	100	100	100
mdtE	BLAST	antibiotic efflux	NO	32	100	100	100	100	100	100	100	100	100
mdtF	BLAST	antibiotic efflux	NO	74	100	99	100	100	100	100	100	100	100
mdtG	BLAST	antibiotic efflux	NO	23	95	100	100	100	100	100	100	100	100
mdtH	BLAST	antibiotic efflux	NO	38	99	100	100	100	100	100	100	100	100
mdtN	BLAST	antibiotic efflux	NO	38	100	100	100	100	100	100	100	100	100
mdtO	BLAST	antibiotic efflux	NO	58	100	100	100	100	100	100	100	100	100
mdtP	BLAST	antibiotic efflux	NO	45	100	100	100	100	100	100	100	100	100
mecB	BLAST	antibiotic target replacement	NO	0	3	1	0	0	0	0	0	0	0
mefE	BLAST	antibiotic efflux	NO	0	0	1	0	0	0	0	0	0	0
MexD	BLAST	antibiotic efflux	NO	0	2	0	0	0	0	0	0	0	0
MexF	BLAST	antibiotic efflux	NO	0	1	0	0	0	0	0	0	0	0
MexI	BLAST	antibiotic efflux	NO	0	0	0	1	0	1	0	0	1	4
mexQ	BLAST	antibiotic efflux	NO	0	1	0	0	0	0	0	0	0	0
MexR	BLAST	antibiotic efflux	NO	1	1	0	0	0	0	0	0	0	0
MexW	BLAST	antibiotic efflux	NO	0	0	0	0	1	0	0	0	0	0
mexY	BLAST	antibiotic efflux	NO	1	0	0	0	0	0	0	0	0	0
mphG	BLAST	antibiotic inactivation	NO	1	16	17	9	3	0	0	0	0	0
msbA	BLAST	antibiotic efflux	NO	53	98	100	100	100	100	100	100	100	100
mtrD	BLAST	antibiotic efflux	NO	3	21	14	4	3	0	0	0	0	1
myrA	BLAST	antibiotic target alteration	NO	2	10	9	2	3	0	2	0	0	0
nalC	BLAST	antibiotic efflux	YES	0	0	0	1	0	0	0	0	0	0
nalD	BLAST	antibiotic efflux	YES	0	0	0	0	1	0	0	0	0	0
NDM-10	BLAST	antibiotic inactivation	NO	0	0	1	0	0	0	0	0	0	0
NDM-18	BLAST	antibiotic inactivation	NO	0	2	0	0	0	0	0	0	0	0
norA	BLAST	antibiotic efflux	NO	0	1	0	0	0	0	0	0	0	0
oleI	BLAST	antibiotic inactivation	NO	0	1	0	0	0	0	0	0	0	0
OmpA	BLAST	reduced permeability to antibiotic	NO	9	13	10	7	1	1	0	0	0	0
opcM	BLAST	antibiotic efflux	NO	0	1	1	0	0	0	0	0	0	0
OprA	BLAST	antibiotic efflux	NO	1	5	1	0	0	0	0	0	0	0
OprM	BLAST	antibiotic efflux	NO	3	7	3	2	3	0	0	0	0	0
otr(A)	BLAST	antibiotic target protection	NO	0	4	5	0	0	0	0	0	0	0
otr(B)	BLAST	antibiotic efflux	NO	3	32	6	2	2	0	0	0	0	0
OXA-1	BLAST	antibiotic inactivation	NO	12	58	76	93	99	99	100	100	100	100
OXA-103	BLAST	antibiotic inactivation	NO	0	0	1	0	0	0	1	0	0	0
OXA-114a	BLAST	antibiotic inactivation	NO	2	6	3	2	0	0	0	0	0	0
OXA-121	BLAST	antibiotic inactivation	NO	0	1	0	0	0	0	0	0	0	0
OXA-133	BLAST	antibiotic inactivation	NO	0	3	1	0	1	1	0	0	0	0
OXA-140	BLAST	antibiotic inactivation	NO	0	2	8	4	1	0	0	0	0	0
OXA-18	BLAST	antibiotic inactivation	NO	0	2	0	0	1	0	1	0	0	2
OXA-209	BLAST	antibiotic inactivation	NO	7	12	4	4	2	0	0	0	0	0
OXA-224	BLAST	antibiotic inactivation	NO	2	1	1	0	0	0	0	0	0	0
OXA-262	BLAST	antibiotic inactivation	NO	1	0	0	0	0	0	0	0	0	0
OXA-320	BLAST	antibiotic inactivation	NO	3	30	29	11	2	1	0	0	0	0
OXA-329	BLAST	antibiotic inactivation	NO	5	7	4	0	0	0	0	0	0	0
OXA-33	BLAST	antibiotic inactivation	NO	4	3	2	0	0	0	0	0	0	0
OXA-352	BLAST	antibiotic inactivation	NO	2	3	1	0	0	0	0	0	0	0
OXA-354	BLAST	antibiotic inactivation	NO	0	4	0	0	0	0	0	0	0	0
OXA-364	BLAST	antibiotic inactivation	NO	0	0	0	2	0	0	0	0	0	0
OXA-368	BLAST	antibiotic inactivation	NO	1	3	0	2	0	1	1	0	0	0
OXA-373	BLAST	antibiotic inactivation	NO	0	0	0	0	1	0	0	0	0	0
OXA-392	BLAST	antibiotic inactivation	NO	0	0	0	0	0	0	0	0	0	1
OXA-4	BLAST	antibiotic inactivation	NO	1	3	1	0	0	0	0	0	0	0
OXA-404	BLAST	antibiotic inactivation	NO	1	2	0	0	0	0	0	0	0	0
OXA-45	BLAST	antibiotic inactivation	NO	0	2	2	0	0	0	0	0	0	0
OXA-455	BLAST	antibiotic inactivation	NO	1	7	2	1	0	0	0	0	0	0
OXA-47	BLAST	antibiotic inactivation	NO	2	1	0	0	0	0	0	0	0	0
OXA-482	BLAST	antibiotic inactivation	NO	1	4	4	1	0	3	0	0	0	0
OXA-485	BLAST	antibiotic inactivation	NO	1	4	4	4	3	0	0	0	0	0
OXA-665	BLAST	antibiotic inactivation	NO	2	9	11	7	2	0	0	0	0	0
OXA-9	BLAST	antibiotic inactivation	NO	0	1	0	0	0	0	0	0	0	0
PDC-80	BLAST	antibiotic inactivation	NO	3	2	5	1	1	0	0	0	0	0
PEDO-1	BLAST	antibiotic inactivation	NO	5	13	9	5	1	0	0	0	0	0
pexA	BLAST	antibiotic efflux	NO	1	1	0	0	0	0	0	0	0	0
plasmid-encoded cat (pp-cat)	BLAST	antibiotic inactivation	NO	6	21	10	1	0	0	0	0	0	0
PmrF	BLAST	antibiotic target alteration	NO	29	94	100	100	100	100	100	100	100	100
Pseudomonas aeruginosa catB6	BLAST	antibiotic inactivation	NO	0	5	0	0	0	0	0	0	0	0
qacEdelta1	BLAST	antibiotic efflux	NO	0	0	1	0	0	0	0	0	0	0
QepA1	BLAST	antibiotic efflux	NO	7	8	5	0	0	1	0	0	0	0
QepA4	BLAST	antibiotic efflux	NO	3	4	1	0	1	0	0	0	0	0
QnrS15	BLAST	antibiotic target protection	NO	0	1	0	0	0	0	0	0	0	0
QnrS5	BLAST	antibiotic target protection	NO	0	1	0	0	0	0	0	0	0	0
RanB	BLAST	antibiotic efflux	NO	0	5	1	0	0	0	0	0	0	0
rmtB	BLAST	antibiotic target alteration	NO	0	2	4	0	0	0	0	0	0	0
rpoB2	BLAST	antibiotic target replacement	NO	1	0	1	0	1	0	0	0	0	0
RSA-1	BLAST	antibiotic inactivation	NO	0	0	0	0	0	1	0	0	0	0
RSA-2	BLAST	antibiotic inactivation	NO	0	0	0	1	0	0	0	0	0	0
rsmA	BLAST	antibiotic efflux	YES	6	33	73	86	98	99	100	100	100	100
salA	BLAST	antibiotic target protection	NO	1	1	0	0	0	0	0	0	0	0
Salmonella enterica gyrA conferring resistance to fluoroquinolones	BLAST	antibiotic target alteration	NO	0	1	1	0	0	0	0	0	0	0
SAT-2	BLAST	antibiotic inactivation	NO	19	90	100	100	100	100	100	100	100	100
sgm	BLAST	antibiotic target alteration	NO	1	1	1	0	0	0	0	0	0	0
SHV-20	BLAST	antibiotic inactivation	NO	0	1	0	0	0	0	0	0	0	0
smeB	BLAST	antibiotic efflux	NO	0	0	2	0	0	0	0	0	0	0
smeE	BLAST	antibiotic efflux	NO	0	0	0	1	0	0	0	0	0	0
smeS	BLAST	antibiotic efflux	YES	1	11	11	6	2	0	0	0	4	3
spd	BLAST	antibiotic inactivation	NO	2	1	0	0	0	0	0	0	0	0
SPM-1	BLAST	antibiotic inactivation	NO	0	1	0	0	0	0	0	0	0	0
Streptococcus agalactiae mprF	BLAST	antibiotic target alteration	NO	8	25	9	7	2	1	0	0	0	0
sul2	BLAST	antibiotic target replacement	NO	28	99	100	100	100	100	100	100	100	100
sul3	BLAST	antibiotic target replacement	NO	0	0	0	0	0	0	0	0	0	1
tcr3	BLAST	antibiotic efflux	NO	0	2	1	0	0	0	0	0	0	0
TEM-1	BLAST	antibiotic inactivation	NO	0	10	49	76	95	98	100	100	100	100
TEM-101	BLAST	antibiotic inactivation	NO	0	1	0	0	0	0	0	0	0	0
TEM-104	BLAST	antibiotic inactivation	NO	0	1	2	0	0	0	0	0	0	0
TEM-107	BLAST	antibiotic inactivation	NO	1	0	0	0	0	0	0	0	0	0
TEM-112	BLAST	antibiotic inactivation	NO	1	5	0	0	0	0	0	0	0	0
TEM-117	BLAST	antibiotic inactivation	NO	2	2	1	0	0	0	0	0	0	0
TEM-12	BLAST	antibiotic inactivation	NO	1	0	0	0	0	0	0	0	0	0
TEM-122	BLAST	antibiotic inactivation	NO	0	1	0	2	0	0	0	0	0	0
TEM-127	BLAST	antibiotic inactivation	NO	0	1	0	0	0	0	0	0	0	0
TEM-136	BLAST	antibiotic inactivation	NO	2	4	3	0	0	0	0	0	0	0
TEM-141	BLAST	antibiotic inactivation	NO	0	0	1	0	0	0	0	0	0	0
TEM-143	BLAST	antibiotic inactivation	NO	0	0	0	2	0	0	0	0	0	0
TEM-149	BLAST	antibiotic inactivation	NO	1	2	3	0	0	0	0	0	0	0
TEM-150	BLAST	antibiotic inactivation	NO	0	1	2	1	0	0	0	0	0	0
TEM-156	BLAST	antibiotic inactivation	NO	0	0	0	0	1	0	0	0	0	0
TEM-160	BLAST	antibiotic inactivation	NO	0	1	0	0	0	0	0	0	0	0
TEM-163	BLAST	antibiotic inactivation	NO	0	12	12	6	0	0	0	0	0	0
TEM-168	BLAST	antibiotic inactivation	NO	0	0	0	0	0	1	0	0	0	0
TEM-169	BLAST	antibiotic inactivation	NO	1	5	2	0	0	0	0	0	0	0
TEM-17	BLAST	antibiotic inactivation	NO	0	1	1	1	0	0	0	0	0	0
TEM-171	BLAST	antibiotic inactivation	NO	0	1	0	0	0	0	0	0	0	0
TEM-178	BLAST	antibiotic inactivation	NO	1	2	1	0	0	0	0	0	0	0
TEM-181	BLAST	antibiotic inactivation	NO	0	1	0	0	0	0	0	0	0	0
TEM-183	BLAST	antibiotic inactivation	NO	0	3	0	0	0	0	0	0	0	0
TEM-184	BLAST	antibiotic inactivation	NO	1	0	0	0	0	0	0	0	0	0
TEM-185	BLAST	antibiotic inactivation	NO	7	27	11	7	0	1	0	0	0	0
TEM-196	BLAST	antibiotic inactivation	NO	0	1	4	3	2	0	0	0	0	0
TEM-20	BLAST	antibiotic inactivation	NO	0	1	0	0	0	0	0	0	0	0
TEM-206	BLAST	antibiotic inactivation	NO	0	2	1	2	0	0	0	0	0	0
TEM-209	BLAST	antibiotic inactivation	NO	0	5	1	1	0	0	0	0	0	0
TEM-214	BLAST	antibiotic inactivation	NO	0	1	3	1	2	1	0	0	0	0
TEM-216	BLAST	antibiotic inactivation	NO	0	0	3	1	0	0	0	0	0	0
TEM-220	BLAST	antibiotic inactivation	NO	2	7	4	2	1	0	0	0	0	0
TEM-26	BLAST	antibiotic inactivation	NO	0	0	1	0	0	0	0	0	0	0
TEM-30	BLAST	antibiotic inactivation	NO	0	2	0	0	0	0	0	0	0	0
TEM-34	BLAST	antibiotic inactivation	NO	0	2	0	1	0	0	0	0	0	0
TEM-40	BLAST	antibiotic inactivation	NO	0	2	0	0	0	0	0	0	0	0
TEM-42	BLAST	antibiotic inactivation	NO	10	12	5	1	0	0	0	0	0	0
TEM-45	BLAST	antibiotic inactivation	NO	0	0	1	0	0	0	0	0	0	0
TEM-47	BLAST	antibiotic inactivation	NO	0	2	2	0	0	0	0	0	0	0
TEM-57	BLAST	antibiotic inactivation	NO	0	3	1	0	0	0	0	0	0	0
TEM-59	BLAST	antibiotic inactivation	NO	0	3	0	0	0	0	0	0	0	0
TEM-68	BLAST	antibiotic inactivation	NO	0	6	1	2	0	0	0	0	0	0
TEM-71	BLAST	antibiotic inactivation	NO	0	1	4	0	0	0	0	0	0	0
TEM-73	BLAST	antibiotic inactivation	NO	0	1	0	0	0	0	0	0	0	0
TEM-8	BLAST	antibiotic inactivation	NO	0	0	2	0	0	0	0	0	0	0
TEM-81	BLAST	antibiotic inactivation	NO	0	2	2	1	0	0	0	0	0	0
TEM-82	BLAST	antibiotic inactivation	NO	0	0	1	0	0	0	0	0	0	0
TEM-83	BLAST	antibiotic inactivation	NO	0	3	0	0	0	0	0	0	0	0
TEM-91	BLAST	antibiotic inactivation	NO	0	3	3	0	1	0	0	0	0	0
TEM-93	BLAST	antibiotic inactivation	NO	1	4	4	0	0	0	0	0	0	0
TEM-95	BLAST	antibiotic inactivation	NO	1	2	5	4	0	0	0	0	0	0
TEM-96	BLAST	antibiotic inactivation	NO	0	1	0	0	0	0	0	0	0	0
tet(30)	BLAST	antibiotic efflux	NO	1	3	5	0	0	0	0	0	0	0
tet(38)	BLAST	antibiotic efflux	NO	0	0	1	0	0	0	0	0	0	0
tet(43)	BLAST	antibiotic efflux	NO	0	5	5	4	0	2	0	0	0	0
tet(44)	BLAST	antibiotic target protection	NO	3	5	4	1	0	0	0	0	0	0
tet(48)	BLAST	antibiotic inactivation	NO	1	6	5	0	0	0	1	0	0	0
tet(51)	BLAST	antibiotic inactivation	NO	1	4	3	1	1	1	0	0	0	0
tet(57)	BLAST	antibiotic target protection	NO	3	5	4	0	0	6	0	0	0	0
tet(A)	BLAST	antibiotic efflux	NO	45	86	93	98	100	100	100	100	100	100
tet(C)	BLAST	antibiotic efflux	NO	0	2	7	3	0	0	0	0	0	0
tet(D)	BLAST	antibiotic efflux	NO	34	98	100	100	100	100	100	100	100	100
tet(E)	BLAST	antibiotic efflux	NO	1	8	2	1	3	0	0	0	0	0
tet(J)	BLAST	antibiotic efflux	NO	1	2	2	1	0	0	0	0	0	0
tet(K)	BLAST	antibiotic efflux	NO	1	0	0	0	0	0	0	0	0	0
tet(W/N/W)	BLAST	antibiotic target protection	NO	0	0	0	0	0	0	0	0	2	5
Tet(X5)	BLAST	antibiotic inactivation	NO	0	1	0	0	0	0	0	0	0	0
tet(Y)	BLAST	antibiotic efflux	NO	0	6	3	0	0	0	0	0	0	0
tet(Z)	BLAST	antibiotic efflux	NO	0	6	2	1	1	0	0	0	0	0
tetA(P)	BLAST	antibiotic efflux	NO	0	13	9	4	2	0	0	0	0	0
tetB(60)	BLAST	antibiotic efflux	NO	0	3	0	0	0	0	0	0	0	0
tetM	BLAST	antibiotic target protection	NO	0	0	0	0	0	0	0	1	2	3
tetQ	BLAST	antibiotic target protection	NO	0	0	0	0	0	0	0	0	3	9
TLA-1	BLAST	antibiotic inactivation	NO	0	0	0	0	0	1	0	0	0	0
tlrC	BLAST	antibiotic target protection	NO	0	1	0	0	0	0	0	0	0	0
tmrB	BLAST	reduced permeability to antibiotic	NO	0	2	0	0	0	0	0	0	0	0
TolC	BLAST	antibiotic efflux	NO	37	100	100	100	100	100	100	100	100	100
TriB	BLAST	antibiotic efflux	NO	0	0	0	0	0	0	0	0	0	4
TriC	BLAST	antibiotic efflux	NO	0	1	0	1	2	0	0	0	0	0
tsnR	BLAST	antibiotic target alteration	NO	0	4	0	0	0	0	0	0	0	0
ugd	BLAST	antibiotic target alteration	NO	33	92	100	100	100	100	100	100	100	100
vanC	BLAST	antibiotic target alteration	NO	0	3	0	0	0	0	0	0	0	0
vanHA	BLAST	antibiotic target alteration	NO	1	3	0	0	0	0	0	0	0	0
vanHF	BLAST	antibiotic target alteration	NO	0	0	0	0	0	0	0	0	0	4
vanL	BLAST	antibiotic target alteration	NO	0	3	6	0	0	0	1	0	0	0
vanRC	BLAST	antibiotic target alteration	NO	0	0	1	0	0	0	0	0	0	0
vanRM	BLAST	antibiotic target alteration	NO	0	0	1	1	0	0	0	0	0	0
vanRN	BLAST	antibiotic target alteration	NO	1	0	0	0	0	0	0	0	0	0
vanSL	BLAST	antibiotic target alteration	NO	0	0	0	0	0	0	0	0	0	2
vanSM	BLAST	antibiotic target alteration	NO	0	1	0	0	0	0	0	0	0	0
vanTC	BLAST	antibiotic target alteration	NO	0	2	1	0	0	0	0	0	0	0
vanTE	BLAST	antibiotic target alteration	NO	0	0	1	0	0	0	0	0	0	0
vanTG	BLAST	antibiotic target alteration	NO	0	1	1	0	0	0	0	0	0	0
vanTN	BLAST	antibiotic target alteration	NO	0	1	0	0	0	0	0	0	0	0
vanXI	BLAST	antibiotic target alteration	NO	3	12	14	2	1	0	0	0	0	0
vanXO	BLAST	antibiotic target alteration	NO	0	0	1	0	0	0	0	0	0	0
vatA	BLAST	antibiotic inactivation	NO	0	3	2	3	0	0	0	0	0	0
vatF	BLAST	antibiotic inactivation	NO	6	15	5	1	1	0	0	0	0	0
VatI	BLAST	antibiotic inactivation	NO	0	3	1	2	0	0	0	0	0	0
VCC-1	BLAST	antibiotic inactivation	NO	0	1	0	0	0	0	0	0	0	0
vgaD	BLAST	antibiotic target protection	NO	1	0	1	0	0	0	0	0	0	0
vgbB	BLAST	antibiotic inactivation	NO	0	1	1	0	0	0	0	0	0	0
Vibrio cholerae varG	BLAST	antibiotic inactivation	NO	1	1	6	0	2	1	0	0	0	0
VIM-14	BLAST	antibiotic inactivation	NO	0	0	1	0	0	0	0	0	0	0
YojI	BLAST	antibiotic efflux	NO	33	100	100	100	100	100	100	100	100	100
