# Supplementary material for: Performance Characteristics of Next-Generation Sequencing for the Detection of Antimicrobial Resistance Determinants in Escherichia coli Genomes and Metagenomes
Source: mSystems. 2022 Jun 1;7(3):e00022-22. doi: 10.1128/msystems.00022-22 (PMC9238399; doi:10.1128/msystems.00022-22)
Supplement: DATA SET S2 [file msystems.00022-22-s0005.xlsx]

## Sheet: Sheet1
Note: "Any" refers to the detection of the gene variant itself, without considering the SNPs that confer resistance. All SNPs detected for each gene variant are listed. The SNPs previously characterized in gyrA and parC that confer resistance to fluoroquinolones are D87N, S83L and S80I, respectively.
Antimicrobial resistance gene variant annotation	SNPs	Subsampled reads
Antimicrobial resistance gene variant annotation	SNPs	10k	50k	100k	150k	200k	250k	300k	500k	1m	5m
Escherichia coli EF-Tu mutants conferring resistance to Pulvomycin	Any	21	93	100	100	100	100	100	100	100	100
	R234F	21	93	100	100	100	100	100	100	100	100
Escherichia coli cyaA with mutation conferring resistance to fosfomycin	Any	5	72	95	100	100	100	100	100	100	100
	S352T	5	72	95	100	100	100	100	100	100	100
Escherichia coli gyrA conferring resistance to fluoroquinolones	Any	9	60	89	99	100	100	100	100	100	100
	D87N, S83L	9	58	88	98	100	100	100	100	100	100
	D87N	0	0	1	1	0	0	0	0	0	0
	S83L	0	2	0	0	0	0	0	0	0	0
Escherichia coli parC conferring resistance to fluoroquinolones	Any	12	60	98	99	100	100	100	100	100	100
	S80I	12	60	98	99	100	100	100	100	100	100
Haemophilus influenzae PBP3 conferring resistance to beta-lactam antibiotics	Any	0	2	37	76	96	100	100	100	100	100
	D350N, S357N	0	2	37	76	96	100	100	100	100	100
Escherichia coli GlpT with mutation conferring resistance to fosfomycin	Any	2	39	66	89	96	100	99	100	100	100
	E448K	2	39	66	89	96	100	99	100	100	100
