# Supplementary material for: Performance Characteristics of Next-Generation Sequencing for the Detection of Antimicrobial Resistance Determinants in Escherichia coli Genomes and Metagenomes
Source: mSystems. 2022 Jun 1;7(3):e00022-22. doi: 10.1128/msystems.00022-22 (PMC9238399; doi:10.1128/msystems.00022-22)
Supplement: TABLE S1 [file msystems.00022-22-s0007.xlsx]

## Sheet: Sheet1
Antimicrobial resistance gene annotation	TP	TN	FN	FP	Sensitivity	PPV
CRP	948	0	0	0	1	1
Escherichia coli acrA	948	0	0	0	1	1
Escherichia coli acrR with mutation conferring multidrug antibiotic resistance	948	0	0	0	1	1
floR	948	0	0	0	1	1
Escherichia coli soxS with mutation conferring antibiotic resistance	948	0	0	0	1	1
PmrF	948	0	0	0	1	1
TolC	948	0	0	0	1	1
acrB	948	0	0	0	1	1
acrD	948	0	0	0	1	1
bacA	948	0	0	0	1	1
baeR	948	0	0	0	1	1
baeS	948	0	0	0	1	1
cpxA	948	0	0	0	1	1
mdtA	948	0	0	0	1	1
mdtB	948	0	0	0	1	1
mdtC	948	0	0	0	1	1
mdtG	948	0	0	0	1	1
mdtH	948	0	0	0	1	1
mdtO	948	0	0	0	1	1
mdtP	948	0	0	0	1	1
msbA	948	0	0	0	1	1
Escherichia coli EF-Tu mutants conferring resistance to Pulvomycin	947	0	0	1	1	0.998945
Escherichia coli ampC beta-lactamase	947	0	1	0	0.998945	1
H-NS	947	0	1	0	0.998945	1
YojI	947	0	1	0	0.998945	1
kdpE	947	0	1	0	0.998945	1
mdtN	947	0	1	0	0.998945	1
rsmA	947	0	1	0	0.998945	1
emrA	947	1	0	0	1	1
emrB	947	1	0	0	1	1
emrK	947	1	0	0	1	1
emrR	947	1	0	0	1	1
emrY	947	1	0	0	1	1
evgS	947	1	0	0	1	1
evgA	946	1	0	1	1	0.998944
AcrF	946	2	0	0	1	1
Escherichia coli ampH beta-lactamase	946	2	0	0	1	1
mdtE	946	2	0	0	1	1
mdtF	946	2	0	0	1	1
Escherichia coli mdfA	945	3	0	0	1	1
Escherichia coli marR mutant conferring antibiotic resistance	944	3	1	0	0.998942	1
eptA	944	4	0	0	1	1
AcrE	943	4	0	1	1	0.998941
AcrS	943	5	0	0	1	1
marA	942	5	1	0	0.99894	1
gadX	941	6	1	0	0.998938	1
Haemophilus influenzae PBP3 conferring resistance to beta-lactam antibiotics	940	2	5	1	0.994709	0.998937
Klebsiella pneumoniae KpnF	940	0	8	0	0.991561	1
Klebsiella pneumoniae KpnE	928	3	17	0	0.982011	1
Escherichia coli GlpT with mutation conferring resistance to fosfomycin	867	73	8	0	0.990857	1
ugd	861	81	5	0	0.994226	1
gadW	843	102	3	0	0.996454	1
Escherichia coli emrE	806	135	7	0	0.99139	1
mdtM	604	329	14	1	0.977346	0.998347
Escherichia coli gyrA conferring resistance to fluoroquinolones	529	419	0	0	1	1
TEM-1	452	479	15	2	0.96788	0.995595
Escherichia coli UhpT with mutation conferring resistance to fosfomycin	432	516	0	0	1	1
Escherichia coli parC conferring resistance to fluoroquinolones	411	537	0	0	1	1
sul1	367	563	18	0	0.953247	1
qacEdelta1	366	574	8	0	0.97861	1
APH(6)-Id	335	588	25	0	0.930556	1
APH(3'')-Ib	333	599	15	1	0.956897	0.997006
sul2	328	597	23	0	0.934473	1
mphA	312	613	23	0	0.931343	1
Escherichia coli PtsI with mutation conferring resistance to fosfomycin	299	649	0	0	1	1
dfrA17	287	636	20	5	0.934853	0.982877
aadA5	284	648	15	1	0.949833	0.996491
tet(A)	279	654	14	1	0.952218	0.996429
Escherichia coli ampC1 beta-lactamase	269	661	18	0	0.937282	1
Escherichia coli cyaA with mutation conferring resistance to fosfomycin	191	755	2	0	0.989637	1
tetR	151	789	8	0	0.949686	1
tet(B)	150	787	11	0	0.931677	1
CTX-M-15	132	815	1	0	0.992481	1
AAC(3)-IId	124	820	4	0	0.96875	1
AAC(6')-Ib-cr	115	827	5	1	0.958333	0.991379
OXA-1	114	825	8	1	0.934426	0.991304
catB3	113	830	4	1	0.965812	0.991228
ANT(3'')-IIa	83	855	10	0	0.892473	1
AAC(3)-IIe	71	872	4	1	0.946667	0.986111
catI	62	882	3	1	0.953846	0.984127
dfrA1	51	892	5	0	0.910714	1
dfrA12	33	913	2	0	0.942857	1
dfrA14	32	916	0	0	1	1
aadA2	31	914	3	0	0.911765	1
dfrA5	30	916	2	0	0.9375	1
SAT-2	27	919	1	1	0.964286	0.964286
CTX-M-27	21	926	1	0	0.954545	1
CMY-2	19	928	1	0	0.95	1
aadA	17	923	2	6	0.894737	0.73913
tet(D)	17	922	5	4	0.772727	0.809524
APH(3')-Ia	17	928	3	0	0.85	1
cmlA6	16	931	0	1	1	0.941176
sul3	16	932	0	0	1	1
dfrA8	15	933	0	0	1	1
ANT(2'')-Ia	14	934	0	0	1	1
arr-3	13	935	0	0	1	1
CTX-M-14	12	936	0	0	1	1
qacH	12	936	0	0	1	1
AAC(6')-Ib7	11	934	2	1	0.846154	0.916667
QnrS1	11	937	0	0	1	1
SHV-1	11	937	0	0	1	1
floR	11	937	0	0	1	1
mef(B)	11	937	0	0	1	1
cmlA1	9	938	1	0	0.9	1
aadA23	8	930	6	4	0.571429	0.666667
ErmB	8	938	2	0	0.8	1
CTX-M-55	8	940	0	0	1	1
linG	7	941	0	0	1	1
QepA2	6	940	1	1	0.857143	0.857143
AAC(3)-VIa	6	941	1	0	0.857143	1
Escherichia coli gyrA with mutation conferring resistance to triclosan	6	942	0	0	1	1
aadA22	6	942	0	0	1	1
TEM-181	5	935	4	4	0.555556	0.555556
dfrA7	5	939	3	1	0.625	0.833333
tetM	5	938	5	0	0.5	1
TEM-126	4	940	2	2	0.666667	0.666667
AAC(3)-IIc	4	941	1	2	0.8	0.666667
QnrB19	4	942	2	0	0.666667	1
dfrA24	4	943	1	0	0.8	1
TEM-206	4	944	0	0	1	1
aadA12	4	944	0	0	1	1
catII from Escherichia coli K-12	4	944	0	0	1	1
TEM-40	3	942	2	1	0.6	0.75
oqxB	3	935	10	0	0.230769	1
CMY-4	3	944	1	0	0.75	1
Escherichia coli fabI mutations conferring resistance to isoniazid and triclosan	3	945	0	0	1	1
FosA2	3	945	0	0	1	1
FosA3	3	945	0	0	1	1
cmlA5	3	945	0	0	1	1
TEM-186	2	939	3	4	0.4	0.333333
TEM-196	2	945	0	1	1	0.666667
ArnT	2	940	6	0	0.25	1
CTX-M-3	2	945	1	0	0.666667	1
Morganella morganii gyrB conferring resistance to fluoroquinolones	2	945	1	0	0.666667	1
mphB	2	945	1	0	0.666667	1
AAC(3)-Ic	2	946	0	0	1	1
CMY-42	2	946	0	0	1	1
Escherichia coli nfsA mutations conferring resistance to nitrofurantoin	2	946	0	0	1	1
FosA7	2	946	0	0	1	1
LAP-2	2	946	0	0	1	1
QepA4	2	946	0	0	1	1
Salmonella serovars gyrB conferring resistance to fluoroquinolones	2	946	0	0	1	1
arr-2	2	946	0	0	1	1
TEM-209	1	942	2	3	0.333333	0.25
CTX-M-24	1	945	0	2	1	0.333333
aadA3	1	945	0	2	1	0.333333
OmpA	1	945	1	1	0.5	0.5
TEM-208	1	945	1	1	0.5	0.5
TEM-30	1	945	1	1	0.5	0.5
aadA4	1	945	1	1	0.5	0.5
CTX-M-66	1	946	0	1	1	0.5
TEM-118	1	946	0	1	1	0.5
TEM-141	1	946	0	1	1	0.5
TEM-188	1	946	0	1	1	0.5
TEM-217	1	946	0	1	1	0.5
LptD	1	942	5	0	0.166667	1
oqxA	1	943	4	0	0.2	1
SHV-52	1	944	3	0	0.25	1
FosA6	1	945	2	0	0.333333	1
APH(4)-Ia	1	946	1	0	0.5	1
AAC(3)-IV	1	947	0	0	1	1
AAC(6')-Ib10	1	947	0	0	1	1
APH(3')-IIa	1	947	0	0	1	1
CMY-30	1	947	0	0	1	1
CTX-M-104	1	947	0	0	1	1
CTX-M-28	1	947	0	0	1	1
CTX-M-32	1	947	0	0	1	1
CTX-M-65	1	947	0	0	1	1
DHA-1	1	947	0	0	1	1
EreA	1	947	0	0	1	1
Escherichia coli folP with mutation conferring resistance to sulfonamides	1	947	0	0	1	1
FosA4	1	947	0	0	1	1
Klebsiella pneumoniae OmpK37	1	947	0	0	1	1
LEN-5	1	947	0	0	1	1
MCR-1.1	1	947	0	0	1	1
OXA-2	1	947	0	0	1	1
OXA-22	1	947	0	0	1	1
OXA-899	1	947	0	0	1	1
OXA-9	1	947	0	0	1	1
QnrB4	1	947	0	0	1	1
TEM-114	1	947	0	0	1	1
TEM-176	1	947	0	0	1	1
cmlA4	1	947	0	0	1	1
dfrA15b	1	947	0	0	1	1
dfrA19	1	947	0	0	1	1
macA	1	947	0	0	1	1
pp-flo	1	947	0	0	1	1
rpoB2	1	947	0	0	1	1
tet(C)	1	947	0	0	1	1
OXA-320	0	933	2	13	0	0
OXA-140	0	941	1	6	0	0
Klebsiella pneumoniae KpnH	0	944	0	4	NULL	0
TEM-160	0	944	1	3	0	0
TEM-20	0	945	0	3	NULL	0
TEM-193	0	943	3	2	0	0
TEM-91	0	943	3	2	0	0
TEM-84	0	944	2	2	0	0
TEM-150	0	945	1	2	0	0
TEM-219	0	945	1	2	0	0
TEM-55	0	945	1	2	0	0
CMY-132	0	946	0	2	NULL	0
TEM-104	0	946	0	2	NULL	0
TEM-125	0	946	0	2	NULL	0
TEM-135	0	946	0	2	NULL	0
TEM-162	0	946	0	2	NULL	0
TEM-163	0	946	0	2	NULL	0
TEM-207	0	946	0	2	NULL	0
TEM-21	0	946	0	2	NULL	0
TEM-75	0	946	0	2	NULL	0
TEM-79	0	946	0	2	NULL	0
TEM-81	0	946	0	2	NULL	0
TEM-90	0	946	0	2	NULL	0
tet(W/N/W)	0	946	0	2	NULL	0
TEM-33	0	943	4	1	0	0
TEM-10	0	945	2	1	0	0
TEM-67	0	945	2	1	0	0
TEM-117	0	946	1	1	0	0
TEM-128	0	946	1	1	0	0
TEM-146	0	946	1	1	0	0
TEM-168	0	946	1	1	0	0
TEM-169	0	946	1	1	0	0
TEM-194	0	946	1	1	0	0
TEM-213	0	946	1	1	0	0
TEM-22	0	946	1	1	0	0
TEM-220	0	946	1	1	0	0
TEM-26	0	946	1	1	0	0
TEM-70	0	946	1	1	0	0
TEM-93	0	946	1	1	0	0
TEM-96	0	946	1	1	0	0
AAC(6')-Ib3	0	947	0	1	NULL	0
CMY-86	0	947	0	1	NULL	0
CTX-M-102	0	947	0	1	NULL	0
CTX-M-105	0	947	0	1	NULL	0
CTX-M-166	0	947	0	1	NULL	0
TEM-105	0	947	0	1	NULL	0
TEM-107	0	947	0	1	NULL	0
TEM-108	0	947	0	1	NULL	0
TEM-110	0	947	0	1	NULL	0
TEM-112	0	947	0	1	NULL	0
TEM-113	0	947	0	1	NULL	0
TEM-115	0	947	0	1	NULL	0
TEM-12	0	947	0	1	NULL	0
TEM-123	0	947	0	1	NULL	0
TEM-134	0	947	0	1	NULL	0
TEM-137	0	947	0	1	NULL	0
TEM-143	0	947	0	1	NULL	0
TEM-144	0	947	0	1	NULL	0
TEM-147	0	947	0	1	NULL	0
TEM-153	0	947	0	1	NULL	0
TEM-157	0	947	0	1	NULL	0
TEM-159	0	947	0	1	NULL	0
TEM-164	0	947	0	1	NULL	0
TEM-17	0	947	0	1	NULL	0
TEM-183	0	947	0	1	NULL	0
TEM-192	0	947	0	1	NULL	0
TEM-197	0	947	0	1	NULL	0
TEM-2	0	947	0	1	NULL	0
TEM-201	0	947	0	1	NULL	0
TEM-211	0	947	0	1	NULL	0
TEM-215	0	947	0	1	NULL	0
TEM-216	0	947	0	1	NULL	0
TEM-3	0	947	0	1	NULL	0
TEM-4	0	947	0	1	NULL	0
TEM-48	0	947	0	1	NULL	0
TEM-49	0	947	0	1	NULL	0
TEM-6	0	947	0	1	NULL	0
TEM-60	0	947	0	1	NULL	0
TEM-76	0	947	0	1	NULL	0
TEM-82	0	947	0	1	NULL	0
TEM-86	0	947	0	1	NULL	0
TEM-94	0	947	0	1	NULL	0
aadA8b	0	947	0	1	NULL	0
aadA9	0	947	0	1	NULL	0
eptB	0	941	7	0	0	NULL
Klebsiella pneumoniae acrA	0	945	3	0	0	NULL
CTX-M-71	0	946	2	0	0	NULL
Klebsiella pneumoniae KpnG	0	946	2	0	0	NULL
TEM-57	0	946	2	0	0	NULL
adeF	0	946	2	0	0	NULL
qacE	0	946	2	0	0	NULL
ACC-1	0	947	1	0	0	NULL
CMY-15	0	947	1	0	0	NULL
CMY-38	0	947	1	0	0	NULL
CMY-43	0	947	1	0	0	NULL
CMY-59	0	947	1	0	0	NULL
CMY-62	0	947	1	0	0	NULL
CMY-69	0	947	1	0	0	NULL
CTX-M-107	0	947	1	0	0	NULL
CTX-M-130	0	947	1	0	0	NULL
CTX-M-132	0	947	1	0	0	NULL
CTX-M-136	0	947	1	0	0	NULL
CTX-M-17	0	947	1	0	0	NULL
CTX-M-21	0	947	1	0	0	NULL
CTX-M-33	0	947	1	0	0	NULL
CTX-M-64	0	947	1	0	0	NULL
CTX-M-96	0	947	1	0	0	NULL
CTX-M-99	0	947	1	0	0	NULL
FosA5	0	947	1	0	0	NULL
MuxC	0	947	1	0	0	NULL
OXA-244	0	947	1	0	0	NULL
OXA-33	0	947	1	0	0	NULL
OXA-60	0	947	1	0	0	NULL
QepA1	0	947	1	0	0	NULL
QnrB10	0	947	1	0	0	NULL
SHV-102	0	947	1	0	0	NULL
SHV-14	0	947	1	0	0	NULL
SHV-157	0	947	1	0	0	NULL
TEM-111	0	947	1	0	0	NULL
TEM-116	0	947	1	0	0	NULL
TEM-136	0	947	1	0	0	NULL
TEM-156	0	947	1	0	0	NULL
TEM-171	0	947	1	0	0	NULL
TEM-19	0	947	1	0	0	NULL
TEM-190	0	947	1	0	0	NULL
TEM-191	0	947	1	0	0	NULL
TEM-28	0	947	1	0	0	NULL
TEM-53	0	947	1	0	0	NULL
TEM-68	0	947	1	0	0	NULL
aadA25	0	947	1	0	0	NULL
ceoB	0	947	1	0	0	NULL
macB	0	947	1	0	0	NULL
mtrD	0	947	1	0	0	NULL
