# Supplementary material for: Performance Characteristics of Next-Generation Sequencing for the Detection of Antimicrobial Resistance Determinants in Escherichia coli Genomes and Metagenomes
Source: mSystems. 2022 Jun 1;7(3):e00022-22. doi: 10.1128/msystems.00022-22 (PMC9238399; doi:10.1128/msystems.00022-22)
Supplement: DATA SET S3 [file msystems.00022-22-s0006.xlsx]

## Sheet: Sheet1
Antimcirobial resistance gene annotations		Subsample (reads)
		10000	50000	100000	150000	200000	250000	300000	500000	1000000	5000000
AAC(3)-IIa		1	0	0	0	0	0	0	0	0	0
AAC(3)-IIc		1	1	0	0	0	0	0	0	0	2
AAC(3)-IId		1	0	0	0	0	0	0	0	1	79
AAC(3)-IIe		85	100	100	100	100	100	100	100	100	100
AAC(6')-Ib-Hangzhou		5	0	1	0	0	0	0	0	0	0
AAC(6')-Ib-Suzhou		10	0	0	0	0	0	0	0	0	0
AAC(6')-Ib-cr		70	100	100	100	100	100	100	100	100	100
AAC(6')-Ib10		0	1	1	1	1	0	0	0	2	29
AAC(6')-Ib11		1	0	0	0	0	0	0	0	0	10
AAC(6')-Ib3		1	0	0	0	0	0	0	0	0	0
AAC(6')-Ib4		1	1	0	0	0	0	0	0	0	0
AAC(6')-Ib9		0	0	0	1	0	0	0	0	0	0
ACC-2		0	0	0	0	0	0	0	0	0	1
ACC-4		0	0	0	0	0	0	0	0	0	14
ACT-14		0	0	0	0	0	0	0	0	0	11
ANT(3'')-IIa		33	82	90	92	97	100	100	100	100	100
APH(3'')-Ib		83	100	100	100	100	100	100	100	100	100
APH(3')-VIII		0	0	0	0	0	0	0	0	0	3
APH(6)-Id		86	100	100	100	100	100	100	100	100	100
ArnT		0	0	0	0	0	0	0	0	0	4
Burkholderia dolosa gyrA conferring resistance to fluoroquinolones		0	0	0	0	0	0	0	0	12	67
CAU-1 beta-lactamase		0	0	0	0	0	0	0	0	0	4
CMY-150		0	0	0	0	0	0	0	0	0	4
CRP		85	100	100	100	100	100	100	100	100	100
CTX-M-101		14	14	2	1	0	0	0	0	0	2
CTX-M-103		0	1	2	0	0	0	0	0	0	1
CTX-M-107		14	0	0	0	0	0	0	0	0	2
CTX-M-108		8	0	3	0	0	0	0	0	0	6
CTX-M-109		2	0	1	0	0	0	0	0	1	6
CTX-M-11		15	2	0	1	0	0	0	0	2	25
CTX-M-114		0	1	1	0	0	0	0	0	0	4
CTX-M-116		0	0	0	1	0	0	0	0	1	1
CTX-M-117		2	4	0	1	0	0	0	0	0	0
CTX-M-132		0	0	1	0	0	0	0	0	0	0
CTX-M-139		0	4	0	0	0	0	0	0	0	2
CTX-M-142		1	9	0	0	0	0	0	0	0	2
CTX-M-15		0	34	86	94	100	100	100	100	100	100
CTX-M-155		8	2	0	0	0	0	0	0	0	4
CTX-M-156		0	2	0	2	0	0	0	0	0	0
CTX-M-157		0	3	1	1	1	0	1	0	1	13
CTX-M-162		1	0	0	0	0	0	0	0	0	0
CTX-M-29		1	0	0	0	0	0	0	0	0	0
CTX-M-3		0	2	4	0	0	0	0	0	0	3
CTX-M-32		0	1	0	0	0	0	0	0	0	5
CTX-M-33		0	1	0	1	0	0	0	0	0	4
CTX-M-34		1	0	0	0	0	0	0	0	0	0
CTX-M-42		7	2	0	0	0	0	0	0	0	0
CTX-M-54		0	1	1	2	0	0	0	1	5	31
CTX-M-55		1	4	2	1	0	0	0	0	0	0
CTX-M-64		0	0	0	0	0	0	0	0	0	1
CTX-M-66		0	1	0	0	0	0	0	0	0	0
CTX-M-71		0	1	0	0	0	0	0	0	0	0
CTX-M-72		1	0	0	1	0	0	0	0	0	14
CTX-M-80		0	1	0	0	0	0	0	0	0	0
CTX-M-82		6	13	2	1	0	0	0	0	1	3
CTX-M-88		4	10	4	0	0	0	0	0	0	0
CTX-M-96		0	1	0	0	0	0	0	0	0	14
CfxA2		0	0	0	0	0	0	0	0	0	1
CfxA3		0	1	0	0	0	0	0	0	1	8
CfxA4		0	0	0	0	0	0	0	0	0	9
Clostridioides difficile rpoC with mutation conferring resistance to vancomycin		0	0	0	0	0	0	0	0	0	83
Enterococcus faecalis YybT with mutation conferring daptomycin resistance		0	0	0	0	0	0	0	0	0	1
Enterococcus faecium EF-Tu mutants conferring resistance to GE2270A		0	1	0	0	0	0	0	1	32	95
ErmB		0	1	0	0	0	0	0	0	0	2
Escherichia coli 16S rRNA mutation conferring resistance to edeine		94	100	100	100	100	100	100	100	100	100
Escherichia coli 16S rRNA mutation in the rrsC gene conferring resistance to kasugamicin		65	98	100	100	100	100	100	100	100	100
Escherichia coli 16S rRNA mutation in the rrsH gene conferring resistance to spectinomycin		75	100	100	100	100	100	100	100	100	100
Escherichia coli 23S rRNA with mutation conferring resistance to clindamycin		100	100	100	100	100	100	100	100	100	100
Escherichia coli CyaA with mutation conferring resistance to fosfomycin		99	100	100	100	100	100	100	100	100	100
Escherichia coli EF-Tu mutants conferring resistance to Pulvomycin		58	99	100	100	100	100	100	100	100	100
Escherichia coli EF-Tu mutants conferring resistance to kirromycin		88	100	100	100	100	100	100	100	100	100
Escherichia coli GlpT with mutation conferring resistance to fosfomycin		90	100	100	100	100	100	100	100	100	100
Escherichia coli LamB		91	100	100	100	100	100	100	100	100	100
Escherichia coli MipA		67	100	100	100	100	100	100	100	100	100
Escherichia coli PtsI with mutation conferring resistance to fosfomycin		93	100	100	100	100	100	100	100	100	100
Escherichia coli UhpA with mutation conferring resistance to fosfomycin		84	100	100	100	100	100	100	100	100	100
Escherichia coli UhpT with mutation conferring resistance to fosfomycin		95	100	100	100	100	100	100	100	100	100
Escherichia coli acrA		95	100	100	100	100	100	100	100	100	100
Escherichia coli acrR with mutation conferring multidrug antibiotic resistance		70	99	100	100	100	100	100	100	100	100
Escherichia coli ampC		90	100	100	100	100	100	100	100	100	100
Escherichia coli ampC1 beta-lactamase		93	100	100	100	100	100	100	100	100	100
Escherichia coli ampH		93	100	100	100	100	100	100	100	100	100
Escherichia coli emrE		46	91	99	100	100	100	100	100	100	100
Escherichia coli folP with mutation conferring resistance to sulfonamides		88	100	100	100	100	100	100	100	100	100
Escherichia coli gyrA conferring resistance to fluoroquinolones		91	100	100	100	100	100	100	100	100	100
Escherichia coli gyrB conferring resistance to aminocoumarin		99	100	100	100	100	100	100	100	100	100
Escherichia coli marR mutant conferring antibiotic resistance		57	97	100	100	100	100	100	100	100	100
Escherichia coli mdfA		92	100	100	100	100	100	100	100	100	100
Escherichia coli murA with mutation conferring resistance to fosfomycin		94	100	100	100	100	100	100	100	100	100
Escherichia coli nfsA mutations conferring resistance to nitrofurantoin		75	100	100	100	100	100	100	100	100	100
Escherichia coli parC conferring resistance to fluoroquinolone		85	95	100	100	100	100	100	100	100	100
Escherichia coli parE conferring resistance to fluoroquinolones		98	100	100	100	100	100	100	100	100	100
Escherichia coli rpoB mutants conferring resistance to rifampicin		100	100	100	100	100	100	100	100	100	100
Escherichia coli soxR with mutation conferring antibiotic resistance		75	100	100	100	100	100	100	100	100	100
Escherichia coli soxS with mutation conferring antibiotic resistance		71	99	100	100	100	100	100	100	100	100
FAR-1		1	0	0	0	0	0	0	0	0	0
FomB		0	0	0	0	0	0	0	0	0	1
FosA5		0	0	0	0	0	0	0	0	0	2
H-NS		51	95	100	100	100	100	100	100	100	100
Klebsiella aerogenes omp36 with mutation		9	5	5	9	3	5	12	57	79	100
Klebsiella mutant PhoP conferring antibiotic resistance to colistin		18	54	71	72	89	92	100	100	100	100
Klebsiella pneumoniae KpnE		0	0	0	0	0	0	3	1	7	42
Klebsiella pneumoniae KpnF		0	0	0	0	0	0	0	0	0	13
Klebsiella pneumoniae OmpK35		2	2	0	2	2	1	0	15	62	100
Klebsiella pneumoniae OmpK36		1	2	11	12	14	17	23	41	83	100
Klebsiella pneumoniae OmpK37		0	0	0	0	0	0	0	0	5	33
LptD		48	97	100	100	100	100	100	100	100	100
MexB		0	0	0	0	0	0	0	0	0	25
Moraxella catarrhalis 23S rRNA with mutation conferring resistance to macrolide antibiotics		9	1	0	0	0	0	0	0	40	100
MuxB		0	0	0	0	0	0	0	0	0	67
MuxC		0	0	0	0	0	0	0	0	0	12
Mycobacterium leprae gyrB conferring resistance to fluoroquinolone		0	0	0	0	0	0	0	0	0	16
Mycobacterium tuberculosis gyrA conferring resistance to fluoroquinolones		0	0	0	0	0	0	0	0	0	8
Mycobacterium tuberculosis thyA with mutation conferring resistance to para-aminosalicylic acid		0	0	0	0	0	0	0	0	2	7
Mycobacteroides chelonae 16S rRNA mutation conferring resistance to kanamycin A		0	0	0	0	0	0	0	0	0	4
Mycolicibacterium smegmatis 16S rRNA mutation in the rrsA gene conferring resistance to neomycin		0	0	0	0	0	0	0	0	0	11
Mycolicibacterium smegmatis 16S rRNA mutation in the rrsB gene conferring resistance to streptomycin		0	1	0	0	0	0	0	0	0	3
Neisseria gonorrhoea 23S rRNA with mutation conferring resistance to azithromycin		1	0	0	0	0	0	0	0	0	15
OXA-1		16	79	93	99	100	100	100	100	100	100
OXA-140		30	9	3	0	1	0	0	0	0	0
OXA-293		0	0	0	0	0	0	0	0	0	1
OXA-31		12	1	0	0	0	0	0	0	0	0
OXA-320		16	17	6	1	0	0	0	0	0	0
OXA-33		4	0	0	0	0	0	0	0	0	0
OXA-392		0	0	0	0	0	0	0	0	0	1
OXA-4		3	1	0	1	0	0	0	0	0	10
OXA-464		0	0	0	0	0	0	0	0	0	3
OmpA		75	98	100	100	100	100	100	100	100	100
PDC-80		0	0	0	0	0	0	0	0	0	5
ParR		1	0	0	0	0	0	0	0	0	0
Pasteurella multocida 16S rRNA mutation conferring resistance to spectinomycin		1	0	0	0	0	0	0	0	0	17
Pseudomonas aeruginosa gyrA and parC conferring resistance to fluoroquinolone		0	0	0	0	0	0	0	0	0	6
Pseudomonas aeruginosa ompF with mutation		78	100	100	100	100	100	100	100	100	100
QnrB27		0	0	0	0	0	0	0	0	0	19
RSA-1		0	0	0	0	0	0	0	0	0	3
SAT-1		78	100	100	100	100	100	100	100	100	100
SRT-1		0	0	0	0	0	0	0	0	0	2
SRT-2		0	0	0	0	0	0	0	0	0	4
Salmonella enterica gyrA conferring resistance to fluoroquinolones		1	0	0	0	0	0	0	0	7	100
Salmonella enterica parC conferring resistance to fluoroquinolones		2	0	0	0	0	0	0	0	27	100
Salmonella enterica serovar Typhimurium 16S rRNA mutation in the rrsD gene conferring resistance to spectinomycin		97	100	100	100	100	100	100	100	100	100
Salmonella enterica soxR with mutation conferring antibiotic resistance		1	0	0	0	0	0	0	0	0	9
Salmonella serovars gyrB conferring resistance to fluoroquinolone		3	0	0	0	0	0	0	0	1	100
Salmonella serovars parE conferring resistance to fluoroquinolones		0	0	0	0	0	0	0	0	0	1
Serratia marcescens Omp1		1	1	1	0	0	0	0	1	30	92
Shigella flexneri gyrA conferring resistance to fluoroquinolones		77	100	100	100	100	100	100	100	100	100
Shigella flexneri parC conferring resistance to fluoroquinolones		79	99	100	100	100	100	100	100	100	100
Staphylococcus aureus 23S rRNA with mutation conferring resistance to linezolid		1	0	0	0	0	0	0	0	0	0
TEM-1		0	2	3	0	0	1	0	0	0	0
TEM-102		0	0	0	0	0	0	0	0	0	8
TEM-104		0	4	16	38	34	58	68	89	100	100
TEM-105		0	1	0	0	0	0	0	0	0	0
TEM-108		0	1	2	0	0	0	0	0	0	10
TEM-117		3	2	0	0	0	0	0	0	0	0
TEM-124		4	0	0	0	0	0	0	0	0	0
TEM-126		8	7	1	2	0	0	0	0	0	0
TEM-127		0	1	1	0	0	0	0	0	0	1
TEM-128		0	1	0	1	0	0	1	0	0	3
TEM-130		1	0	0	0	0	0	0	0	0	0
TEM-132		0	1	0	0	0	0	0	0	0	0
TEM-135		0	1	0	3	0	1	0	0	0	1
TEM-141		0	1	0	0	0	0	0	0	0	0
TEM-143		0	0	2	0	1	0	0	0	0	0
TEM-145		0	1	0	0	0	0	0	0	0	0
TEM-148		0	0	2	1	0	0	0	1	0	0
TEM-15		0	0	0	0	0	0	0	0	0	2
TEM-153		0	0	0	1	0	0	0	0	0	0
TEM-164		0	1	0	1	0	0	0	0	0	5
TEM-166		0	4	3	2	0	0	0	1	0	1
TEM-169		0	1	0	1	0	0	0	0	0	1
TEM-176		0	1	3	2	2	1	1	0	0	1
TEM-181		59	98	100	100	100	100	100	100	100	100
TEM-182		1	0	1	0	0	0	0	0	0	2
TEM-183		0	0	1	0	0	0	0	0	0	4
TEM-186		0	0	0	0	1	0	0	0	0	0
TEM-189		0	1	0	0	0	0	0	0	0	0
TEM-192		22	10	2	1	0	0	0	0	0	0
TEM-196		0	2	1	0	0	0	0	0	0	2
TEM-198		6	33	35	24	22	18	12	6	0	0
TEM-2		0	0	0	0	0	0	0	0	0	2
TEM-205		1	0	0	0	0	0	0	0	0	0
TEM-206		1	27	41	53	51	52	55	87	97	100
TEM-207		0	2	2	7	1	0	0	0	0	1
TEM-208		0	1	1	2	1	2	1	0	0	0
TEM-209		0	1	0	0	0	0	0	0	0	0
TEM-214		0	2	0	3	1	2	1	3	3	2
TEM-215		0	0	1	1	0	0	0	0	0	2
TEM-216		0	1	0	0	0	0	0	0	0	0
TEM-217		0	0	3	0	2	0	0	0	0	0
TEM-219		0	0	0	0	0	0	0	0	0	1
TEM-29		18	8	1	0	0	0	0	0	0	0
TEM-34		8	10	5	3	5	0	0	1	0	0
TEM-40		0	1	0	1	0	0	0	0	0	2
TEM-54		0	0	0	0	0	0	0	0	0	1
TEM-55		0	0	1	0	0	0	0	0	0	0
TEM-7		0	1	0	0	0	0	0	0	0	0
TEM-70		1	1	4	2	2	0	1	0	0	0
TEM-76		0	1	1	2	0	0	2	0	0	4
TEM-79		0	1	0	0	0	0	0	0	0	0
TEM-81		0	0	0	0	0	0	0	0	0	1
TEM-95		0	1	0	0	0	0	0	0	0	0
TEM-96		0	0	1	0	0	0	0	0	0	0
aadA		11	41	43	50	67	52	51	61	71	81
aadA11		1	0	0	0	0	0	0	0	0	0
aadA15		0	1	0	0	0	0	0	0	0	2
aadA17		0	0	0	0	0	0	0	0	0	3
aadA22		0	0	0	0	0	0	0	0	0	1
aadA23		14	3	0	0	0	0	0	0	0	0
aadA24		31	35	34	23	20	21	26	66	95	100
aadA25		10	18	33	22	34	38	44	63	68	99
aadA6		8	6	3	1	0	1	2	17	92	100
aadA8		14	56	70	73	74	74	89	100	100	100
acrB		100	100	100	100	100	100	100	100	100	100
acrD		100	100	100	100	100	100	100	100	100	100
acrE		91	100	100	100	100	100	100	100	100	100
acrF		100	100	100	100	100	100	100	100	100	100
acrS		78	100	100	100	100	100	100	100	100	100
adeJ		0	0	0	0	0	0	0	0	0	15
antibiotic resistant fabG		74	100	100	100	100	100	100	100	100	100
antibiotic resistant fabI		69	100	100	100	100	100	100	100	100	100
bacA		81	99	100	100	100	100	100	100	100	100
baeR		74	100	100	100	100	100	100	100	100	100
baeS		94	100	100	100	100	100	100	100	100	100
catB3		73	97	100	100	100	100	100	100	100	100
catI		73	99	99	100	100	100	100	100	100	100
cpxA		98	100	100	100	100	100	100	100	100	100
dfrA1		72	100	100	100	100	100	100	100	100	100
emrA		91	100	100	100	100	100	100	100	100	100
emrB		97	100	100	100	100	100	100	100	100	100
emrK		88	100	100	100	100	100	100	100	100	100
emrR		79	98	100	100	100	100	100	100	100	100
emrY		94	100	100	100	100	100	100	100	100	100
eptA		98	100	100	100	100	100	100	100	100	100
eptB		3	20	28	43	46	48	84	97	100	100
evgA		63	99	100	100	100	100	100	100	100	100
evgS		100	100	100	100	100	100	100	100	100	100
gadW		89	100	100	100	100	100	100	100	100	100
gadX		76	100	100	100	100	100	100	100	100	100
kdpE		76	99	100	100	100	100	100	100	100	100
marA		52	98	100	100	100	100	100	100	100	100
mdtA		88	100	100	100	100	100	100	100	100	100
mdtB		99	100	100	100	100	100	100	100	100	100
mdtC		97	100	100	100	100	100	100	100	100	100
mdtE		92	100	100	100	100	100	100	100	100	100
mdtF		100	100	100	100	100	100	100	100	100	100
mdtG		86	100	100	100	100	100	100	100	100	100
mdtH		93	100	100	100	100	100	100	100	100	100
mdtK		1	1	0	0	0	0	1	18	71	100
mdtN		90	100	100	100	100	100	100	100	100	100
mdtO		99	100	100	100	100	100	100	100	100	100
mdtP		95	100	100	100	100	100	100	100	100	100
mexG		0	0	0	0	0	0	0	0	0	11
mexH		0	0	0	0	0	0	0	0	0	1
mgrB		27	82	97	99	100	100	100	100	100	100
mlaD		70	100	100	100	100	100	100	100	100	100
mlaF		93	100	100	100	100	100	100	100	100	100
msbA		96	100	100	100	100	100	100	100	100	100
opcM		0	0	0	0	0	0	0	0	0	1
plasmid-encoded cat (pp-cat)		29	82	96	98	99	99	100	100	100	100
pmrF		93	100	100	100	100	100	100	100	100	100
porin OmpC		80	100	100	100	100	100	100	100	100	100
qepA		0	0	0	0	0	0	0	0	0	12
rmtH		1	3	4	2	2	0	7	17	38	97
rosA		0	0	0	0	0	0	0	0	17	60
rpsJ		3	0	0	0	0	0	0	1	22	95
rsmA		2	7	2	2	0	1	2	7	30	100
sdiA		1	0	0	0	0	0	0	0	0	80
smeB		0	0	0	0	0	0	0	0	0	86
smeC		0	0	0	0	0	0	0	0	0	2
smeE		0	0	0	0	0	0	0	0	0	77
smeR		0	0	0	0	0	0	0	0	0	5
srmB		0	0	0	0	0	0	0	0	10	37
sul2		88	100	100	100	100	100	100	100	100	100
tet(A)		92	100	100	100	100	100	100	100	100	100
tet(D)		92	100	100	100	100	100	100	100	100	100
tetQ		0	0	0	0	0	0	0	0	0	1
tolC		95	100	100	100	100	100	100	100	100	100
ugd		83	100	100	100	100	100	100	100	100	100
yojI		94	100	100	100	100	100	100	100	100	100
