# Supplementary material for: Performance Characteristics of Next-Generation Sequencing for the Detection of Antimicrobial Resistance Determinants in Escherichia coli Genomes and Metagenomes
Source: mSystems. 2022 Jun 1;7(3):e00022-22. doi: 10.1128/msystems.00022-22 (PMC9238399; doi:10.1128/msystems.00022-22)
Supplement: TABLE S2 [file msystems.00022-22-s0008.xlsx]

## Sheet: Sheet1
Note: Mean and standard deviation are summarized.
		Subsamples (reads)
		10000						50000						100000						150000						200000						250000						300000						500000
		Sequence quality			Sequence length			Sequence quality			Sequence length			Sequence quality			Sequence length			Sequence quality			Sequence length			Sequence quality			Sequence length			Sequence quality			Sequence length			Sequence quality			Sequence length			Sequence quality			Sequence length
Sample	Ecoli_ST38_relative_abundance (%)	>Q20 (%)	>Q30 (%)		<20 bp (%)	<35 bp (%)		>Q20 (%)	>Q30 (%)		<20 bp (%)	<35 bp (%)		>Q20 (%)	>Q30 (%)		<20 bp (%)	<35 bp (%)		>Q20 (%)	>Q30 (%)		<20 bp (%)	<35 bp (%)		>Q20 (%)	>Q30 (%)		<20 bp (%)	<35 bp (%)		>Q20 (%)	>Q30 (%)		<20 bp (%)	<35 bp (%)		>Q20 (%)	>Q30 (%)		<20 bp (%)	<35 bp (%)		>Q20 (%)	>Q30 (%)		<20 bp (%)	<35 bp (%)
E.coli ST38 Isolate	100	99.96 ± 0.04	98.90 ± 0.61		0.002 ± 0.01	1.14 ± 0.12		99.96 ± 0.04	98.92 ± 0.59		0.002 ± 0.01	1.13 ± 0.07		99.96 ± 0.04	98.92 ± 0.59		0.002 ± 0.01	1.13 ± 0.07		99.96 ± 0.04	99.92 ± 0.59		0.001 ± 0.01	1.14 ± 0.07		99.96 ± 0.04	98.91 ± 0.59		0.002 ± 0.01	1.13 ± 0.06		99.96 ± 0.04	98.91 ± 0.59		0.001 ± 0.01	1.13 ± 0.06		99.96 ± 0.04	98.91 ± 0.59		0.001 ± 0.01	1.13 ± 0.06		99.96 ± 0.04	98.91 ± 0.59		0.001 ± 0.01	1.13 ± 0.06
Combined #1	90	99.97 ± 0.03	99.24 ± 0.38		0.002 ± 0.01	1.08 ± 0.12		99.97 ± 0.03	99.24 ± 0.37		0.002 ± 0.01	1.08 ± 0.07		99.97 ± 0.03	99.23 ± 0.37		0.002 ± 0.01	1.07 ± 0.06		99.97 ± 0.03	99.24 ± 0.37		0.002 ± 0.01	1.07 ± 0.06		99.97 ± 0.03	99.23 ± 0.37		0.002 ± 0.01	1.07 ± 0.06		99.97 ± 0.03	99.23 ± 0.37		0.002 ± 0.01	1.34 ± 0.08		99.97 ± 0.03	99.24 ± 0.37		0.002 ± 0.01	1.07 ± 0.05		99.97 ± 0.03	99.24 ± 0.37		0.002 ± 0.01	1.07 ± 0.05
Combined #2	50	99.94 ± 0.04	99.17 ± 0.44		0.001 ± 0.003	1.14 ± 0.11		99.97 ± 0.03	99.18 ± 0.43		0.001 ± 0.002	1.14 ± 0.05		99.97 ± 0.03	99.18 ± 0.43		0.001 ± 0.001	1.14 ± 0.03		99.97 ± 0.03	99.18 ± 0.43		0.001 ± 0.001	1.14 ± 0.03		99.97 ± 0.03	99.18 ± 0.43		0.001 ± 0.001	1.14 ± 0.03		99.97 ± 0.03	99.18 ± 0.43		0.001 ± 0.001	1.42 ± 0.03		99.97 ± 0.03	99.18 ± 0.43		0.001 ± 0.001	1.14 ± 0.02		99.97 ± 0.03	99.18 ± 0.43		0.001 ± 0.001	1.14 ± 0.02
Combined #3	10	99.97 ± 0.04	99.24 ± 0.40		0.001 ± 0.003	0.88 ± 0.09		99.97 ± 0.03	99.24 ± 0.39		0.001 ± 0.001	0.87 ± 0.05		99.97 ± 0.03	99.24 ± 0.39		0.001 ± 0.001	0.88 ± 0.03		99.97 ± 0.03	99.24 ± 0.39		0.001 ± 0.001	0.88 ± 0.02		99.97 ± 0.03	99.24 ± 0.38		0.001 ± 0.001	0.88 ± 0.02		99.97 ± 0.03	99.24 ± 0.38		0.0005 ± 0.001	1.10 ± 0.03		99.97 ± 0.03	99.24 ± 0.39		0.001 ± 0.0005	0.88 ± 0.02		99.97 ± 0.03	99.24 ± 0.39		0.001 ± 0.0004	0.88 ± 0.01
Combined #4	1	99.97 ± 0.03	99.21 ± 0.38		0.0005 ± 0.002	1.24 ± 0.09		99.97 ± 0.03	99.21 ± 0.36		0.002 ± 0.002	1.25 ± 0.06		99.97 ± 0.03	99.21 ± 0.36		0.001 ± 0.001	1.24 ± 0.04		99.97 ± 0.03	99.21 ± 0.36		0.001 ± 0.001	1.25 ± 0.03		99.97 ± 0.03	99.21 ± 0.36		0.002 ± 0.001	1.25 ± 0.02		99.97 ± 0.03	99.21 ± 0.36		0.001 ± 0.001	1.56 ± 0.03		99.97 ± 0.03	99.21 ± 0.36		0.001 ± 0.001	1.25 ± 0.02		99.97 ± 0.03	99.21 ± 0.36		0.002 ± 0.0006	1.25 ± 0.01
[truncated: 12 more columns]
