# Supplementary material for: Performance Characteristics of Next-Generation Sequencing for the Detection of Antimicrobial Resistance Determinants in Escherichia coli Genomes and Metagenomes
Source: mSystems. 2022 Jun 1;7(3):e00022-22. doi: 10.1128/msystems.00022-22 (PMC9238399; doi:10.1128/msystems.00022-22)
Supplement: TABLE S3 [file msystems.00022-22-s0009.xlsx]

## Sheet: Sheet1
Reference set	ARGs or SNPs
1	tet(A)
1	tet(D)
1	sul2
1	TEM-1
1	OXA-1
1	CTX-M-15
1	AAC(6')-Ib-cr
1	APH(3'')-Ib
1	APH(6)-Id
1	catB3
1	catI
1	dfrA1
1	SAT-2
1	Escherichia coli gyrA conferring resistance to fluoroquinolones
1	Escherichia coli parC conferring resistance to fluoroquinolones
1	ugd
1	Escherichia coli cyaA with mutation conferring resistance to fosfomycin
1	ANT(3'')-IIa
1	Escherichia coli ampC1 beta-lactamase
1	AAC(3)-IIe
1	emrA
1	emrB
1	emrK
1	acrB
1	TolC
1	emrY
1	marA
1	acrD
1	AcrE
1	AcrF
1	gadX
1	emrR
1	CRP
1	AcrS
1	H-NS
1	mdtA
1	mdtB
1	mdtC
1	mdtE
1	mdtF
1	baeR
1	baeS
1	cpxA
1	evgA
1	evgS
1	mdtH
1	Escherichia coli mdfA
1	mdtG
1	bacA
1	Escherichia coli EF-Tu mutants conferring resistance to Pulvomycin
1	Escherichia coli marR mutant conferring antibiotic resistance
1	Escherichia coli soxR with mutation conferring antibiotic resistance
1	Escherichia coli soxS with mutation conferring antibiotic resistance
1	mdtN
1	mdtO
1	mdtP
1	eptA
1	PmrF
1	Escherichia coli acrR with mutation conferring multidrug antibiotic resistance
1	gadW
1	kdpE
1	Escherichia coli GlpT with mutation conferring resistance to fosfomycin
1	msbA
1	YojI
1	Escherichia coli emrE
1	Escherichia coli acrA
1	Escherichia coli ampC beta-lactamase
1	Haemophilus influenzae PBP3 conferring resistance to beta-lactam antibiotics
1	Klebsiella pneumoniae KpnE
1	Klebsiella pneumoniae KpnF
1	Escherichia coli ampH beta-lactamase
2	tet(A)
2	tet(D)
2	sul2
2	TEM-1
2	OXA-1
2	CTX-M-15
2	AAC(6')-Ib-cr
2	APH(3'')-Ib
2	APH(6)-Id
2	catB3
2	catI
2	dfrA1
2	SAT-2
2	Escherichia coli gyrA conferring resistance to fluoroquinolones
2	Escherichia coli parC conferring resistance to fluoroquinolones
2	ugd
2	Escherichia coli cyaA with mutation conferring resistance to fosfomycin
2	ANT(3'')-IIa
2	Escherichia coli ampC1 beta-lactamase
2	AAC(3)-IIe
3	Escherichia coli EF-Tu mutants conferring resistance to Pulvomycin (R234F)
3	Escherichia coli cyaA with mutation conferring resistance to fosfomycin (S352T)
3	Escherichia coli gyrA conferring resistance to fluoroquinolones (D87N,S83L)
3	Escherichia coli parC conferring resistance to fluoroquinolones (S80I)
3	Haemophilus influenzae PBP3 conferring resistance to beta-lactam antibiotics (D350N,S357N)
3	Escherichia coli GlpT with mutation conferring resistance to fosfomycin (E448K)
4	tet(A)
4	tet(D)
4	sul2
4	TEM-1
4	OXA-1
4	CTX-M-15
4	AAC(6')-Ib-cr
4	APH(3'')-Ib
4	APH(6)-Id
4	catB3
4	catI
4	dfrA1
4	SAT-2
4	Escherichia coli gyrA conferring resistance to fluoroquinolones
4	Escherichia coli parC conferring resistance to fluoroquinolones
4	ugd
4	Escherichia coli cyaA with mutation conferring resistance to fosfomycin
4	ANT(3'')-IIa
4	Escherichia coli ampC1 beta-lactamase
4	AAC(3)-IIe
4	emrA
4	emrB
4	emrK
4	acrB
4	TolC
4	emrY
4	marA
4	acrD
4	AcrE
4	AcrF
4	gadX
4	emrR
4	CRP
4	AcrS
4	H-NS
4	mdtA
4	mdtB
4	mdtC
4	mdtE
4	mdtF
4	baeR
4	baeS
4	cpxA
4	evgA
4	evgS
4	mdtH
4	Escherichia coli mdfA
4	mdtG
4	bacA
4	Escherichia coli EF-Tu mutants conferring resistance to Pulvomycin
4	Escherichia coli marR mutant conferring antibiotic resistance
4	Escherichia coli soxR with mutation conferring antibiotic resistance
4	Escherichia coli soxS with mutation conferring antibiotic resistance
4	mdtN
4	mdtO
4	mdtP
4	eptA
4	PmrF
4	Escherichia coli acrR with mutation conferring multidrug antibiotic resistance
4	gadW
4	kdpE
4	Escherichia coli GlpT with mutation conferring resistance to fosfomycin
4	msbA
4	YojI
4	Escherichia coli emrE
4	Escherichia coli acrA
4	Escherichia coli ampC beta-lactamase
4	Haemophilus influenzae PBP3 conferring resistance to beta-lactam antibiotics
4	Klebsiella pneumoniae KpnE
4	Klebsiella pneumoniae KpnF
4	Escherichia coli ampH beta-lactamase
4	rsmA
4	tetM
4	tetO
4	tetQ
4	tetW
4	ErmB
4	tet(40)
4	adeF
4	dfrF
4	CfxA3
4	FosA5
4	Escherichia coli UhpT with mutation conferring resistance to fosfomycin
4	oqxA
4	poxtA
4	Bifidobacterium adolescentis rpoB mutants conferring resistance to rifampicin
4	Klebsiella pneumoniae KpnG
4	Klebsiella pneumoniae KpnH
4	eptB
4	ArnT
