# Supplementary material for: Performance Characteristics of Next-Generation Sequencing for the Detection of Antimicrobial Resistance Determinants in Escherichia coli Genomes and Metagenomes
Source: mSystems. 2022 Jun 1;7(3):e00022-22. doi: 10.1128/msystems.00022-22 (PMC9238399; doi:10.1128/msystems.00022-22)
Supplement: TABLE S4 [file msystems.00022-22-s0010.xlsx]

## Sheet: Sheet1
Note: E. coli ST38 relative abundance and genome coverage is approximated.
SampleID	Sample	Ecoli_ST38_relative_abundance (%)	Total Paired-End Reads (Read 1 + Read 2)	Read pairs (reads)	Total_Ecoli_genome_coverage
HLCYG_Ecoli_S10	E.coli ST38 Isolate	100	272200482	136100241	6805.01
HLCYG_Met1_S9	Microbial consortia	0	164904582	82452291	N/A
HLCYG_10_1_S1	Combined #1	90	123234750	61617375	2772.78
HLCYG_1_1_S2	Combined #2	50	116900848	58450424	1461.26
HLCYG_1_10_S3	Combined #3	10	59027506	29513753	147.569
HLCYG_1_100_S4	Combined #4	1	88972136	44486068	222.43
HLCYG_1_1000_S5	Combined #5	0.1	109148108	54574054	27.287
HLCYG_1_10000_S6	Combined #6	0.01	163106664	81553332	4.07767
HLCYG_1_100000_S7	Combined #7	0.001	207851838	103925919	0.51963
HLCYG_1_1000000_S8	Combined #8	0.0001	281628044	140814022	0.070407
